# Supplementary material for: 1-Mesitylmethyl-1Hbenzotriazole 3-oxide
Source: Acta Crystallogr Sect E Struct Rep Online. 2010 Feb 13;66(Pt 3):o637. doi: 10.1107/S1600536810004824 (PMC2983561; doi:10.1107/S1600536810004824)
Supplement: Supplementary file 1 [file e-66-0o637-sup1.cif]

##############################################################################
###                                                                        ###
###        Electronic paper (Acta Crystallographica Section E)             ###
###                                                                        ###
##############################################################################
#                                                                            #
# This CIF contains the data in a paper accepted for publication in Acta     #
# Crystallographica Section E. It conforms to the requirements of Notes      #
# for Authors for Section E, and has been peer reviewed under the auspices   #
# of the IUCr Commission on Journals.                                        #
#                                                                            #
# Full details of the Crystallographic Information File format               #
# are given in the paper "The Crystallographic Information File (CIF):       #
# a New Standard Archive File for Crystallography" by S. R. Hall, F. H.      #
# Allen and I. D. Brown [Acta Cryst. (1991), A47, 655-685].                  #
#                                                                            #
# The current version of the core CIF dictionary is obtainable from          #
# ftp://ftp.iucr.org/pub/cif_core.dic. The current version number is 2.4.    #
#                                                                            #
# Software is freely available for graphical display of the structure(s) in  #
# this CIF.  For information consult the CIF home page http://www.iucr.org/  #
# cif/home.html                                                              #
#                                                                            #
# This file may be used for bona fide research purposes within the           #
# scientific community so long as proper attribution is given to the journal # 
# article from which it was obtained.                                        #
#                                                                            #
##############################################################################
                                             
data_global
_audit_creation_method     'form.cif (version 2.0)'
_journal_data_validation_number     ?
_journal_date_recd_electronic     2010-01-26
_journal_date_accepted     2010-02-07
_journal_name_full     'Acta Crystallographica, Section E'
_journal_year     2010
_journal_volume     66
_journal_issue      3
_journal_page_first     o637
_journal_page_last     o637
_journal_paper_category     QO
_journal_coeditor_code     BT5182
_publ_contact_author_name     'Ravindran Durai Nayagam, B'
_publ_contact_author_address
;
Department of Chemistry
Popes College
Sawyerpuram 628251
Tamilnadu
India
;
_publ_contact_author_email     'b_ravidurai@yahoo.com'
_publ_contact_author_fax     '?'
_publ_contact_author_phone     '+919443290387'
_publ_section_title
;
1-Mesitylmethyl-1<i>H</i>benzotriazole 3-oxide
;
loop_
    _publ_author_name
    _publ_author_address
    'Ravindran Durai Nayagam, B.'
;
Department of Chemistry
Popes College
Sawyerpuram 628251
Tamilnadu
India
;
    'Samuel Robinson Jebas'
;
Department of Physics
Sethupathy Government Arts College
Ramanathapuram 623502
Tamilnadu
India
;
    'Shakina, J.'
;
Department of Chemistry
Sarah Tucker College
Tirunelveli 627007
Tamilnadu
India
;
    'R. Murugesan.'
;
Department of Chemistry
T.D.M.N.S.  College
T. Kallikulam
Tamilnadu
India
;
    'Dieter Schollmeyer'
;
Institut f\"ur Organische Chemie
Universit\"at Mainz
Duesbergweg 10-14
55099 Mainz
Germany
;
data_I
_audit_creation_method     SHELXL-97
_chemical_name_systematic
;
1-Mesitylmethyl-1<i>H</i>benzotriazole 3-oxide
;
_chemical_name_common     '3-( 2-methylene mesitylene)1-oxo  benzotriazole'
_chemical_formula_moiety     'C16 H17 N3 O'
_chemical_formula_sum     'C16 H17 N3 O'
_chemical_formula_iupac     'C16 H17 N3 O'
_chemical_formula_weight     267.33
_chemical_melting_point     ?
_symmetry_cell_setting     monoclinic
_symmetry_space_group_name_H-M     'P 21/c'
_symmetry_space_group_name_Hall     '-P 2ybc'
loop_
    _symmetry_equiv_pos_as_xyz
    'x, y, z'
    '-x, y+1/2, -z+1/2'
    '-x, -y, -z'
    'x, -y-1/2, z-1/2'
_cell_length_a     8.6269(19)
_cell_length_b     7.3422(4)
_cell_length_c     21.890(5)
_cell_angle_alpha     90.00
_cell_angle_beta     103.133(11)
_cell_angle_gamma     90.00
_cell_volume     1350.2(4)
_cell_formula_units_Z     4
_cell_measurement_reflns_used     25
_cell_measurement_theta_min     35
_cell_measurement_theta_max     48
_cell_measurement_temperature     193(2)
_exptl_crystal_description     block
_exptl_crystal_colour     colourless
_exptl_crystal_size_max     0.35
_exptl_crystal_size_mid     0.20
_exptl_crystal_size_min     0.10
_exptl_crystal_density_diffrn     1.315
_exptl_crystal_density_meas     ?
_exptl_crystal_density_method     'not measured'
_exptl_crystal_F_000     568
_exptl_absorpt_coefficient_mu     0.673
_exptl_absorpt_correction_type     psi-scan
_exptl_absorpt_process_details     '(CORINC; Draeger & Gattow (1971)'
_exptl_absorpt_correction_T_min     0.7985
_exptl_absorpt_correction_T_max     0.9357
_exptl_special_details
;
;
_diffrn_ambient_temperature     193(2)
_diffrn_radiation_type     CuK\a
_diffrn_radiation_wavelength     1.54178
_diffrn_radiation_monochromator     graphite
_diffrn_measurement_device_type     'Enraf--Nonius CAD-4'
_diffrn_measurement_device     '\k-geometry diffractometer'
_diffrn_measurement_method     \w/2\q
_diffrn_detector_area_resol_mean     ?
_diffrn_reflns_number     2722
_diffrn_reflns_av_R_equivalents     0.0913
_diffrn_reflns_av_sigmaI/netI     0.0329
_diffrn_reflns_theta_min     4.15
_diffrn_reflns_theta_max     69.93
_diffrn_reflns_theta_full     69.93
_diffrn_measured_fraction_theta_max     0.999
_diffrn_measured_fraction_theta_full     0.999
_diffrn_reflns_limit_h_min     0
_diffrn_reflns_limit_h_max     10
_diffrn_reflns_limit_k_min     -8
_diffrn_reflns_limit_k_max     0
_diffrn_reflns_limit_l_min     -26
_diffrn_reflns_limit_l_max     25
_diffrn_standards_number     3
_diffrn_standards_interval_count     ?
_diffrn_standards_interval_time     60
_diffrn_standards_decay_%     2
_refine_special_details
;
Refinement of <i>F</i>^2^ against ALL reflections. The weighted <i>R</i>-factor
wR and goodness of fit <i>S</i> are based on <i>F</i>^2^, conventional
<i>R</i>-factors <i>R</i> are based on <i>F</i>, with <i>F</i> set to zero for
negative <i>F</i>^2^. The threshold expression of <i>F</i>^2^ >
\s(<i>F</i>^2^) is used only for calculating <i>R</i>-factors(gt) etc. and is
not relevant to the choice of reflections for refinement. <i>R</i>-factors
based on <i>F</i>^2^ are statistically about twice as large as those based on
<i>F</i>, and <i>R</i>- factors based on ALL data will be even larger.
;
_reflns_number_total     2545
_reflns_number_gt     2243
_reflns_threshold_expression     I>2\s(I)
_refine_ls_structure_factor_coef     Fsqd
_refine_ls_matrix_type     full
_refine_ls_R_factor_all     0.0550
_refine_ls_R_factor_gt     0.0458
_refine_ls_wR_factor_gt     0.1234
_refine_ls_wR_factor_ref     0.1318
_refine_ls_goodness_of_fit_ref     1.092
_refine_ls_restrained_S_all     1.092
_refine_ls_number_reflns     2546
_refine_ls_number_parameters     184
_refine_ls_number_restraints     0
_refine_ls_hydrogen_treatment     constr
_refine_ls_weighting_scheme     calc
_refine_ls_weighting_details
         'calc w=1/[\s^2^(Fo^2^)+(0.0705P)^2^+0.4335P] where P=(Fo^2^+2Fc^2^)/3'
_atom_sites_solution_hydrogens     geom
_atom_sites_solution_primary     direct
_atom_sites_solution_secondary     difmap
_refine_ls_shift/su_max     0.000
_refine_ls_shift/su_mean     0.000
_refine_diff_density_max     0.229
_refine_diff_density_min     -0.264
_refine_ls_extinction_method     none
_refine_ls_extinction_coef     ?
loop_
    _atom_type_symbol
    _atom_type_description
    _atom_type_scat_dispersion_real
    _atom_type_scat_dispersion_imag
    _atom_type_scat_source
    'C' 'C' 0.0181 0.0091
                         'International Tables Vol C Tables 4.2.6.8 and 6.1.1.4'
    'H' 'H' 0.0000 0.0000
                         'International Tables Vol C Tables 4.2.6.8 and 6.1.1.4'
    'N' 'N' 0.0311 0.0180
                         'International Tables Vol C Tables 4.2.6.8 and 6.1.1.4'
    'O' 'O' 0.0492 0.0322
                         'International Tables Vol C Tables 4.2.6.8 and 6.1.1.4'
_computing_data_collection     'CAD-4 EXPRESS (Enraf--Nonius, 1994)'
_computing_cell_refinement     'CAD-4 EXPRESS (Enraf--Nonius, 1994)'
_computing_data_reduction     'CORINC (Draeger & Gattow, 1971)'
_computing_structure_solution     'SHELXS97 (Sheldrick, 2008)'
_computing_structure_refinement     'SHELXL97 (Sheldrick, 2008)'
_computing_molecular_graphics     'SHELXTL (Sheldrick, 2008)'
_computing_publication_material
;
SHELXTL (Sheldrick, 2008) and PLATON (Spek, 2009)
;
loop_
    _atom_site_type_symbol
    _atom_site_label
    _atom_site_fract_x
    _atom_site_fract_y
    _atom_site_fract_z
    _atom_site_U_iso_or_equiv
    _atom_site_adp_type
    _atom_site_calc_flag
    _atom_site_refinement_flags
    _atom_site_occupancy
    _atom_site_disorder_assembly
    _atom_site_disorder_group
    N N1 0.70466(16) -0.01341(18) 0.11411(6) 0.0277(3) Uani d . 1 . .
    C C2 0.71052(18) 0.0150(2) 0.05338(7) 0.0272(3) Uani d . 1 . .
    C C3 0.7611(2) -0.0918(2) 0.00798(8) 0.0369(4) Uani d . 1 . .
    H H3 0.7999 -0.2123 0.0167 0.044 Uiso calc R 1 . .
    C C4 0.7513(2) -0.0124(3) -0.04902(8) 0.0411(4) Uani d . 1 . .
    H H4 0.7846 -0.0801 -0.0808 0.049 Uiso calc R 1 . .
    C C5 0.6933(2) 0.1673(3) -0.06290(8) 0.0364(4) Uani d . 1 . .
    H H5 0.6900 0.2166 -0.1033 0.044 Uiso calc R 1 . .
    C C6 0.64222(18) 0.2710(2) -0.01957(7) 0.0317(4) Uani d . 1 . .
    H H6 0.6023 0.3909 -0.0286 0.038 Uiso calc R 1 . .
    C C7 0.65231(17) 0.1899(2) 0.03868(7) 0.0262(3) Uani d . 1 . .
    N N8 0.61389(15) 0.25395(18) 0.09300(6) 0.0285(3) Uani d . 1 . .
    N N9 0.64505(16) 0.13267(18) 0.13845(6) 0.0294(3) Uani d . 1 . .
    O O10 0.56088(16) 0.41370(17) 0.10077(6) 0.0416(3) Uani d . 1 . .
    C C11 0.7402(2) -0.1818(2) 0.15108(7) 0.0308(4) Uani d . 1 . .
    H H11A 0.8203 -0.2529 0.1352 0.037 Uiso calc R 1 . .
    H H11B 0.6421 -0.2562 0.1450 0.037 Uiso calc R 1 . .
    C C12 0.80200(18) -0.1471(2) 0.22014(7) 0.0258(3) Uani d . 1 . .
    C C13 0.96499(17) -0.1154(2) 0.24416(7) 0.0278(3) Uani d . 1 . .
    C C14 1.01987(18) -0.0911(2) 0.30840(8) 0.0307(4) Uani d . 1 . .
    H H14 1.1305 -0.0728 0.3249 0.037 Uiso calc R 1 . .
    C C15 0.9183(2) -0.0928(2) 0.34912(7) 0.0311(4) Uani d . 1 . .
    C C16 0.75646(19) -0.1203(2) 0.32423(7) 0.0307(4) Uani d . 1 . .
    H H16 0.6850 -0.1197 0.3515 0.037 Uiso calc R 1 . .
    C C17 0.69733(18) -0.1485(2) 0.26051(7) 0.0272(3) Uani d . 1 . .
    C C18 1.0814(2) -0.1051(2) 0.20228(9) 0.0396(4) Uani d . 1 . .
    H H18A 1.0922 -0.2256 0.1844 0.059 Uiso calc R 1 . .
    H H18B 1.1852 -0.0648 0.2269 0.059 Uiso calc R 1 . .
    H H18C 1.0424 -0.0181 0.1683 0.059 Uiso calc R 1 . .
    C C19 0.9812(2) -0.0637(3) 0.41845(8) 0.0460(5) Uani d . 1 . .
    H H19A 0.9922 -0.1816 0.4400 0.069 Uiso calc R 1 . .
    H H19B 0.9070 0.0132 0.4348 0.069 Uiso calc R 1 . .
    H H19C 1.0853 -0.0039 0.4257 0.069 Uiso calc R 1 . .
    C C20 0.52065(19) -0.1764(3) 0.23637(8) 0.0393(4) Uani d . 1 . .
    H H20A 0.4771 -0.0771 0.2076 0.059 Uiso calc R 1 . .
    H H20B 0.4684 -0.1772 0.2717 0.059 Uiso calc R 1 . .
    H H20C 0.5017 -0.2929 0.2141 0.059 Uiso calc R 1 . .
loop_
    _atom_site_aniso_label
    _atom_site_aniso_U_11
    _atom_site_aniso_U_22
    _atom_site_aniso_U_33
    _atom_site_aniso_U_12
    _atom_site_aniso_U_13
    _atom_site_aniso_U_23
    N1 0.0360(7) 0.0243(7) 0.0232(6) 0.0026(5) 0.0075(5) 0.0011(5)
    C2 0.0279(7) 0.0279(8) 0.0258(7) -0.0008(6) 0.0060(6) -0.0003(6)
    C3 0.0467(9) 0.0346(9) 0.0297(8) 0.0077(7) 0.0096(7) -0.0025(7)
    C4 0.0477(10) 0.0471(11) 0.0304(9) 0.0048(8) 0.0131(7) -0.0050(8)
    C5 0.0394(9) 0.0446(10) 0.0249(8) -0.0020(8) 0.0064(7) 0.0047(7)
    C6 0.0304(8) 0.0338(9) 0.0290(8) 0.0001(6) 0.0028(6) 0.0053(7)
    C7 0.0242(7) 0.0283(8) 0.0255(7) -0.0007(6) 0.0042(6) -0.0001(6)
    N8 0.0315(7) 0.0251(7) 0.0284(6) 0.0036(5) 0.0060(5) 0.0007(5)
    N9 0.0364(7) 0.0255(7) 0.0270(6) 0.0032(5) 0.0083(5) -0.0002(5)
    O10 0.0574(8) 0.0284(6) 0.0406(7) 0.0164(5) 0.0141(6) 0.0016(5)
    C11 0.0442(9) 0.0216(8) 0.0261(8) 0.0000(6) 0.0070(7) 0.0023(6)
    C12 0.0312(8) 0.0195(7) 0.0263(7) 0.0013(6) 0.0057(6) 0.0023(6)
    C13 0.0304(8) 0.0200(7) 0.0344(8) 0.0026(6) 0.0099(6) 0.0005(6)
    C14 0.0262(7) 0.0231(8) 0.0397(9) 0.0012(6) 0.0011(6) -0.0001(6)
    C15 0.0384(8) 0.0250(8) 0.0274(8) 0.0030(6) 0.0023(6) 0.0019(6)
    C16 0.0349(8) 0.0296(8) 0.0295(8) 0.0035(6) 0.0112(6) 0.0061(6)
    C17 0.0285(7) 0.0250(8) 0.0275(8) 0.0003(6) 0.0053(6) 0.0065(6)
    C18 0.0378(9) 0.0342(9) 0.0523(11) -0.0014(7) 0.0217(8) -0.0040(8)
    C19 0.0543(11) 0.0473(11) 0.0313(9) 0.0008(9) -0.0006(8) -0.0014(8)
    C20 0.0290(8) 0.0495(11) 0.0383(9) -0.0042(7) 0.0053(7) 0.0096(8)
_geom_special_details
;
All esds (except the esd in the dihedral angle between two l.s. planes) are
estimated using the full covariance matrix. The cell esds are taken into
account individually in the estimation of esds in distances, angles and
torsion angles; correlations between esds in cell parameters are only used
when they are defined by crystal symmetry. An approximate (isotropic)
treatment of cell esds is used for estimating esds involving l.s. planes.
;
loop_
    _geom_bond_atom_site_label_1
    _geom_bond_atom_site_label_2
    _geom_bond_site_symmetry_2
    _geom_bond_distance
    _geom_bond_publ_flag
    N1 N9 . 1.3502(18) ?
    N1 C2 . 1.358(2) ?
    N1 C11 . 1.4713(19) ?
    C2 C7 . 1.390(2) ?
    C2 C3 . 1.411(2) ?
    C3 C4 . 1.362(2) ?
    C3 H3 . 0.9500 ?
    C4 C5 . 1.419(3) ?
    C4 H4 . 0.9500 ?
    C5 C6 . 1.365(2) ?
    C5 H5 . 0.9500 ?
    C6 C7 . 1.392(2) ?
    C6 H6 . 0.9500 ?
    C7 N8 . 1.387(2) ?
    N8 O10 . 1.2842(17) ?
    N8 N9 . 1.3166(18) ?
    C11 C12 . 1.506(2) ?
    C11 H11A . 0.9900 ?
    C11 H11B . 0.9900 ?
    C12 C17 . 1.400(2) ?
    C12 C13 . 1.404(2) ?
    C13 C14 . 1.390(2) ?
    C13 C18 . 1.508(2) ?
    C14 C15 . 1.384(2) ?
    C14 H14 . 0.9500 ?
    C15 C16 . 1.393(2) ?
    C15 C19 . 1.506(2) ?
    C16 C17 . 1.388(2) ?
    C16 H16 . 0.9500 ?
    C17 C20 . 1.509(2) ?
    C18 H18A . 0.9800 ?
    C18 H18B . 0.9800 ?
    C18 H18C . 0.9800 ?
    C19 H19A . 0.9800 ?
    C19 H19B . 0.9800 ?
    C19 H19C . 0.9800 ?
    C20 H20A . 0.9800 ?
    C20 H20B . 0.9800 ?
    C20 H20C . 0.9800 ?
loop_
    _geom_angle_atom_site_label_1
    _geom_angle_atom_site_label_2
    _geom_angle_atom_site_label_3
    _geom_angle_site_symmetry_1
    _geom_angle_site_symmetry_3
    _geom_angle
    _geom_angle_publ_flag
    N9 N1 C2 . . 111.49(12) ?
    N9 N1 C11 . . 120.06(12) ?
    C2 N1 C11 . . 128.19(13) ?
    N1 C2 C7 . . 106.08(13) ?
    N1 C2 C3 . . 133.66(15) ?
    C7 C2 C3 . . 120.26(14) ?
    C4 C3 C2 . . 116.27(16) ?
    C4 C3 H3 . . 121.9 ?
    C2 C3 H3 . . 121.9 ?
    C3 C4 C5 . . 122.64(16) ?
    C3 C4 H4 . . 118.7 ?
    C5 C4 H4 . . 118.7 ?
    C6 C5 C4 . . 121.56(15) ?
    C6 C5 H5 . . 119.2 ?
    C4 C5 H5 . . 119.2 ?
    C5 C6 C7 . . 115.80(16) ?
    C5 C6 H6 . . 122.1 ?
    C7 C6 H6 . . 122.1 ?
    N8 C7 C2 . . 105.00(13) ?
    N8 C7 C6 . . 131.53(15) ?
    C2 C7 C6 . . 123.47(15) ?
    O10 N8 N9 . . 122.37(13) ?
    O10 N8 C7 . . 125.79(13) ?
    N9 N8 C7 . . 111.77(13) ?
    N8 N9 N1 . . 105.66(12) ?
    N1 C11 C12 . . 113.08(13) ?
    N1 C11 H11A . . 109.0 ?
    C12 C11 H11A . . 109.0 ?
    N1 C11 H11B . . 109.0 ?
    C12 C11 H11B . . 109.0 ?
    H11A C11 H11B . . 107.8 ?
    C17 C12 C13 . . 119.98(14) ?
    C17 C12 C11 . . 120.02(14) ?
    C13 C12 C11 . . 120.00(14) ?
    C14 C13 C12 . . 118.82(14) ?
    C14 C13 C18 . . 119.21(14) ?
    C12 C13 C18 . . 121.96(15) ?
    C15 C14 C13 . . 122.03(14) ?
    C15 C14 H14 . . 119.0 ?
    C13 C14 H14 . . 119.0 ?
    C14 C15 C16 . . 118.30(14) ?
    C14 C15 C19 . . 120.77(15) ?
    C16 C15 C19 . . 120.92(15) ?
    C17 C16 C15 . . 121.43(14) ?
    C17 C16 H16 . . 119.3 ?
    C15 C16 H16 . . 119.3 ?
    C16 C17 C12 . . 119.41(14) ?
    C16 C17 C20 . . 118.91(14) ?
    C12 C17 C20 . . 121.67(14) ?
    C13 C18 H18A . . 109.5 ?
    C13 C18 H18B . . 109.5 ?
    H18A C18 H18B . . 109.5 ?
    C13 C18 H18C . . 109.5 ?
    H18A C18 H18C . . 109.5 ?
    H18B C18 H18C . . 109.5 ?
    C15 C19 H19A . . 109.5 ?
    C15 C19 H19B . . 109.5 ?
    H19A C19 H19B . . 109.5 ?
    C15 C19 H19C . . 109.5 ?
    H19A C19 H19C . . 109.5 ?
    H19B C19 H19C . . 109.5 ?
    C17 C20 H20A . . 109.5 ?
    C17 C20 H20B . . 109.5 ?
    H20A C20 H20B . . 109.5 ?
    C17 C20 H20C . . 109.5 ?
    H20A C20 H20C . . 109.5 ?
    H20B C20 H20C . . 109.5 ?
loop_
    _geom_torsion_atom_site_label_1
    _geom_torsion_atom_site_label_2
    _geom_torsion_atom_site_label_3
    _geom_torsion_atom_site_label_4
    _geom_torsion_site_symmetry_1
    _geom_torsion_site_symmetry_2
    _geom_torsion_site_symmetry_3
    _geom_torsion_site_symmetry_4
    _geom_torsion
    _geom_torsion_publ_flag
    N9 N1 C2 C7 . . . . 0.47(17) ?
    C11 N1 C2 C7 . . . . 174.51(14) ?
    N9 N1 C2 C3 . . . . -179.86(17) ?
    C11 N1 C2 C3 . . . . -5.8(3) ?
    N1 C2 C3 C4 . . . . -178.70(17) ?
    C7 C2 C3 C4 . . . . 0.9(2) ?
    C2 C3 C4 C5 . . . . -0.2(3) ?
    C3 C4 C5 C6 . . . . -0.6(3) ?
    C4 C5 C6 C7 . . . . 0.6(2) ?
    N1 C2 C7 N8 . . . . -0.46(16) ?
    C3 C2 C7 N8 . . . . 179.81(14) ?
    N1 C2 C7 C6 . . . . 178.74(14) ?
    C3 C2 C7 C6 . . . . -1.0(2) ?
    C5 C6 C7 N8 . . . . 179.14(15) ?
    C5 C6 C7 C2 . . . . 0.2(2) ?
    C2 C7 N8 O10 . . . . 177.40(14) ?
    C6 C7 N8 O10 . . . . -1.7(3) ?
    C2 C7 N8 N9 . . . . 0.32(17) ?
    C6 C7 N8 N9 . . . . -178.79(15) ?
    O10 N8 N9 N1 . . . . -177.24(13) ?
    C7 N8 N9 N1 . . . . -0.04(17) ?
    C2 N1 N9 N8 . . . . -0.28(17) ?
    C11 N1 N9 N8 . . . . -174.86(13) ?
    N9 N1 C11 C12 . . . . -35.7(2) ?
    C2 N1 C11 C12 . . . . 150.74(15) ?
    N1 C11 C12 C17 . . . . 95.32(17) ?
    N1 C11 C12 C13 . . . . -85.41(18) ?
    C17 C12 C13 C14 . . . . 1.8(2) ?
    C11 C12 C13 C14 . . . . -177.43(13) ?
    C17 C12 C13 C18 . . . . -177.49(14) ?
    C11 C12 C13 C18 . . . . 3.2(2) ?
    C12 C13 C14 C15 . . . . -1.6(2) ?
    C18 C13 C14 C15 . . . . 177.75(14) ?
    C13 C14 C15 C16 . . . . 0.1(2) ?
    C13 C14 C15 C19 . . . . -179.23(15) ?
    C14 C15 C16 C17 . . . . 1.1(2) ?
    C19 C15 C16 C17 . . . . -179.53(16) ?
    C15 C16 C17 C12 . . . . -0.8(2) ?
    C15 C16 C17 C20 . . . . -179.64(15) ?
    C13 C12 C17 C16 . . . . -0.7(2) ?
    C11 C12 C17 C16 . . . . 178.61(14) ?
    C13 C12 C17 C20 . . . . 178.11(15) ?
    C11 C12 C17 C20 . . . . -2.6(2) ?
loop_
    _geom_hbond_atom_site_label_D
    _geom_hbond_atom_site_label_H
    _geom_hbond_atom_site_label_A
    _geom_hbond_site_symmetry_A
    _geom_hbond_distance_DH
    _geom_hbond_distance_HA
    _geom_hbond_distance_DA
    _geom_hbond_angle_DHA
    C6 H6 O10 3_665 0.95 2.35 3.190(2) 147.1
    C16 H16 O10 2_645 0.95 2.58 3.506(2) 164.8
    C18 H18A Cg3 2_745 0.98 2.98 3.810(18) 144
