# Supplementary material for: 1-Mesitylmethyl-1Hbenzotriazole 3-oxide
Source: Acta Crystallogr Sect E Struct Rep Online. 2010 Feb 13;66(Pt 3):o637. doi: 10.1107/S1600536810004824 (PMC2983561; doi:10.1107/S1600536810004824)
Supplement: Supplementary file 2 [file e-66-0o637-Isup2.hkl]

#
# h,k,l, Fc-squared, Fo-squared, sigma(Fo-squared) and status flag
#
data_I
_shelx_title ' miobt in P 21/c 2.Charge'
_shelx_refln_list_code          4
_shelx_F_calc_maximum      152.65
_exptl_crystal_F_000       568.00
_reflns_d_resolution_high  0.8208
 
loop_
 _symmetry_equiv_pos_as_xyz
 'x, y, z'
 '-x, y+1/2, -z+1/2'
 '-x, -y, -z'
 'x, -y-1/2, z-1/2'
 
_cell_length_a     8.6269
_cell_length_b     7.3422
_cell_length_c    21.8898
_cell_angle_alpha  90.000
_cell_angle_beta  103.133
_cell_angle_gamma  90.000
 
_shelx_F_squared_multiplier     1.000
 
loop_
 _refln_index_h
 _refln_index_k
 _refln_index_l
 _refln_F_squared_calc
 _refln_F_squared_meas
 _refln_F_squared_sigma
 _refln_observed_status
   1   0   0      537.89      592.34      7.21 o
   2   0   0     2682.54     2550.32     28.27 o
   3   0   0     9677.98     9478.76    183.58 o
   4   0   0     1626.69     1824.76     23.94 o
   5   0   0      137.02      155.98      4.59 o
   6   0   0        1.25       -1.38      1.38 o
   7   0   0       63.50       49.12      3.22 o
   8   0   0       15.43       20.65      2.14 o
   9   0   0        0.36        2.46      0.81 o
  10   0   0        0.66       -0.29      1.16 o
   1   1   0        0.02        0.39      0.62 o
   2   1   0     7460.93     7000.14    135.66 o
   3   1   0     5065.62     5250.33     57.28 o
   4   1   0      219.32      188.58      5.47 o
   5   1   0     1850.38     1813.92     25.75 o
   6   1   0      108.74      123.72      4.59 o
   7   1   0        4.20        2.30      1.08 o
   8   1   0       24.60       21.81      2.14 o
   9   1   0        6.42        6.93      1.37 o
  10   1   0        0.84        0.28      0.92 o
   0   2   0      113.01       73.37      2.02 o
   1   2   0     4138.48     3986.55     43.44 o
   2   2   0        0.37        2.30      0.77 o
   3   2   0        1.60        2.68      0.68 o
   4   2   0     1588.67     1594.92     22.54 o
   5   2   0      115.49      105.84      3.97 o
   6   2   0      274.56      259.47      7.09 o
   7   2   0      414.80      388.19     11.15 o
   8   2   0       55.85       61.83      3.55 o
   9   2   0        0.31       -1.05      1.28 o
   1   3   0     1322.81     1533.65     20.27 o
   2   3   0        8.58        7.80      0.95 o
   3   3   0      332.28      341.77      8.13 o
   4   3   0      282.67      298.81      8.21 o
   5   3   0        6.68        7.41      1.24 o
   6   3   0      340.42      369.11     10.63 o
   7   3   0       66.84       63.83      3.64 o
   8   3   0        1.79       -0.50      1.16 o
   9   3   0       15.57       15.32      1.60 o
   0   4   0     1380.80      979.89     15.82 o
   1   4   0      613.60      710.93     12.91 o
   2   4   0      345.50      461.51     10.20 o
   3   4   0       42.67       32.08      2.33 o
   4   4   0      242.84      360.43      9.86 o
   5   4   0        5.62        8.20      1.57 o
   6   4   0        0.01        0.55      1.39 o
   7   4   0       70.75       71.65      3.72 o
   8   4   0       33.03       34.60      2.44 o
   9   4   0       66.08       63.46      2.71 o
   1   5   0      268.14      267.20      8.16 o
   2   5   0       30.62       44.78      2.72 o
   3   5   0        2.29        3.09      0.91 o
   4   5   0      117.39      130.07      5.09 o
   5   5   0       53.20       47.58      3.30 o
   6   5   0        9.92       11.31      1.82 o
   7   5   0        2.33        2.73      1.18 o
   8   5   0       25.15       20.93      1.71 o
   0   6   0       11.46       10.89      1.72 o
   1   6   0      200.51      203.79      6.44 o
   2   6   0     1364.14     1416.09     24.20 o
   3   6   0        2.48        1.09      1.26 o
   4   6   0      138.27      132.13      5.28 o
   5   6   0      479.28      482.98     12.34 o
   6   6   0       91.91       95.46      4.03 o
   7   6   0       29.63       26.77      2.02 o
   1   7   0       14.15       19.27      2.07 o
   2   7   0       82.47       78.51      3.98 o
   3   7   0       60.48       59.15      3.48 o
   4   7   0       39.28       38.87      2.74 o
   5   7   0        0.59        0.79      0.92 o
   6   7   0        1.36        0.14      1.07 o
   0   8   0      185.26      122.90      4.66 o
   1   8   0        0.06        0.00      1.18 o
   2   8   0       60.01       58.83      3.15 o
   3   8   0       43.65       41.01      2.51 o
   4   8   0        4.09        1.17      1.25 o
 -10   1   1       11.53       13.54      1.32 o
  -9   1   1       22.76       22.65      2.10 o
  -8   1   1        0.02        0.00      1.49 o
  -7   1   1       29.65       26.69      2.34 o
  -6   1   1        3.06        9.46      1.54 o
  -5   1   1      457.49      517.38     11.00 o
  -4   1   1       57.63       69.95      2.66 o
  -3   1   1     2666.20     2651.20     31.02 o
  -2   1   1     7707.73     7719.84    143.33 o
  -1   1   1     8275.13     8216.82    129.70 o
   0   1   1     2356.49     1663.68    413.75 o
   1   1   1      749.25      770.71      9.79 o
   2   1   1    13636.86    12539.10    202.97 o
   3   1   1      107.50      139.09      4.10 o
   4   1   1     1409.49     1495.76     20.92 o
   5   1   1      430.29      416.98      9.87 o
   6   1   1        0.41       -0.93      1.19 o
   7   1   1       12.72       11.61      1.75 o
   8   1   1        1.17        4.47      1.53 o
   9   1   1       19.70       20.44      2.04 o
  10   1   1        4.30        2.49      0.91 o
 -10   2   1       56.68       68.69      2.68 o
  -9   2   1        3.82        1.08      1.38 o
  -8   2   1        5.77        4.08      1.29 o
  -7   2   1        1.81        4.85      1.29 o
  -6   2   1      100.25      100.05      4.17 o
  -5   2   1      138.75      138.14      4.57 o
  -4   2   1       44.95       55.56      2.60 o
  -3   2   1       65.60       67.74      2.47 o
  -2   2   1      601.73      608.65      9.67 o
  -1   2   1     1388.41     1391.74     17.25 o
   0   2   1    22801.60    16928.82   3135.60 o
   1   2   1     2522.04     2783.08     31.45 o
   2   2   1      171.06      181.24      4.63 o
   3   2   1      100.97      116.54      3.39 o
   4   2   1     5724.06     6023.06     67.88 o
   5   2   1      654.32      643.68     13.24 o
   6   2   1       20.28       13.31      1.78 o
   7   2   1       55.47       47.59      3.17 o
   8   2   1      111.29       99.22      4.44 o
   9   2   1       12.13       14.05      1.83 o
  -9   3   1        3.49        5.00      1.09 o
  -8   3   1       31.22       35.07      2.59 o
  -7   3   1      137.95      121.50      5.04 o
  -6   3   1        0.00        0.26      1.29 o
  -5   3   1        0.25        0.67      0.87 o
  -4   3   1       85.71       80.64      3.41 o
  -3   3   1      212.74      247.17      6.66 o
  -2   3   1      194.46      202.74      5.57 o
  -1   3   1     1321.18     1526.55     20.16 o
   0   3   1        2.87        6.13      0.63 o
   1   3   1     1342.42     1382.51     18.78 o
   2   3   1       41.23       48.67      2.18 o
   3   3   1       16.20       12.09      1.33 o
   4   3   1      471.01      476.25     10.80 o
   5   3   1      123.48      125.75      4.71 o
   6   3   1      319.57      310.36      9.73 o
   7   3   1       34.93       35.15      2.67 o
   8   3   1       38.54       38.61      2.74 o
   9   3   1      131.25      133.66      4.41 o
  -9   4   1       18.44       17.07      1.54 o
  -8   4   1       10.71        9.55      1.44 o
  -7   4   1       15.75       16.95      1.84 o
  -6   4   1       34.19       33.79      2.58 o
  -5   4   1       42.17       34.57      2.65 o
  -4   4   1      143.00      170.69      5.38 o
  -3   4   1      119.11      129.44      4.41 o
  -2   4   1       71.57       60.31      2.87 o
  -1   4   1     1250.80     1327.65     19.78 o
   0   4   1       78.96       82.26     10.20 o
   1   4   1       33.93       26.66      1.82 o
   2   4   1     2035.95     2275.29     30.44 o
   3   4   1      185.88      235.52      6.15 o
   4   4   1       33.82       38.95      2.54 o
   5   4   1      112.60      100.63      4.43 o
   6   4   1        2.29        1.83      1.15 o
   7   4   1       14.14       15.77      1.82 o
   8   4   1        4.24        0.83      1.59 o
   9   4   1       18.21       21.15      1.47 o
  -8   5   1       28.84       27.55      1.98 o
  -7   5   1       45.14       44.98      2.93 o
  -6   5   1       96.85       91.53      4.31 o
  -5   5   1      208.14      190.63      6.35 o
  -4   5   1      210.68      213.64      6.54 o
  -3   5   1       88.28       82.46      3.91 o
  -2   5   1        0.01        1.13      1.22 o
  -1   5   1       92.99       80.14      3.64 o
   0   5   1     1145.69     1168.51    140.70 o
   1   5   1        7.26        6.64      1.36 o
   2   5   1      185.22      213.58      6.20 o
   3   5   1      124.41      133.00      4.96 o
   4   5   1       95.15       72.13      3.91 o
   5   5   1       33.55       27.58      2.51 o
   6   5   1      158.97      164.59      5.76 o
   7   5   1      173.15      169.99      5.50 o
   8   5   1        9.34       12.74      1.28 o
  -7   6   1       15.39       10.87      1.47 o
  -6   6   1       26.77       27.55      2.36 o
  -5   6   1        2.34        0.26      1.70 o
  -4   6   1       30.74       33.08      2.88 o
  -3   6   1        0.13        1.64      1.04 o
  -2   6   1       12.32       12.09      1.82 o
  -1   6   1       30.47       30.33      2.61 o
   0   6   1      197.52      194.73     13.78 o
   1   6   1      443.73      520.44     12.87 o
   2   6   1       10.39       11.62      1.85 o
   3   6   1        0.89        1.28      1.02 o
   4   6   1       84.14      103.10      4.55 o
   5   6   1        1.18        1.19      1.03 o
   6   6   1        1.40        0.65      1.36 o
   7   6   1       44.26       41.88      2.39 o
  -6   7   1        0.37        0.15      0.91 o
  -5   7   1        7.22       12.14      1.51 o
  -4   7   1        2.83        3.76      1.15 o
  -3   7   1      202.11      190.23      6.29 o
  -2   7   1       43.17       44.36      3.19 o
  -1   7   1      407.85      376.90     10.87 o
   0   7   1      404.89      363.01     33.19 o
   1   7   1      160.12      162.06      5.81 o
   2   7   1       36.47       41.73      3.01 o
   3   7   1       46.54       41.57      3.04 o
   4   7   1        1.95        3.07      1.27 o
   5   7   1        0.04        0.19      0.96 o
   6   7   1        4.53        2.95      0.97 o
  -4   8   1        7.12        8.91      1.24 o
  -3   8   1       20.39       23.36      1.85 o
  -2   8   1       31.17       25.47      2.12 o
  -1   8   1      186.42      179.76      5.59 o
   0   8   1       24.50       20.76      2.42 o
   1   8   1       13.38       14.83      1.90 o
   2   8   1      517.72      526.03     11.94 o
   3   8   1       12.73       11.56      1.54 o
   4   8   1        0.05       -0.14      0.76 o
 -10   0   2       26.13       29.82      2.01 o
  -9   0   2        3.31        5.27      1.14 o
  -8   0   2        0.00        0.55      1.05 o
  -7   0   2        4.35        2.42      0.88 o
  -6   0   2       10.31       12.05      1.46 o
  -5   0   2      468.15      472.16     10.19 o
  -4   0   2       35.75       45.01      2.05 o
  -3   0   2     1109.43     1219.16     16.06 o
  -2   0   2      462.46      469.68      7.03 o
  -1   0   2    13606.45    11574.23    154.30 o
   0   0   2      100.98       84.33      1.16 o
   1   0   2      135.36      153.94      2.98 o
   2   0   2    23301.95    21161.86    292.86 o
   3   0   2     2385.28     2369.21     28.35 o
   4   0   2     1782.98     1874.44     24.87 o
   5   0   2       19.44       33.66      2.21 o
   6   0   2       32.18       39.11      2.65 o
   7   0   2       66.99       47.17      3.04 o
   8   0   2      238.89      202.09      6.46 o
   9   0   2       65.64       61.53      3.14 o
  10   0   2       85.93       80.77      2.94 o
 -10   1   2       31.36       32.32      2.12 o
  -9   1   2       28.51       27.45      2.33 o
  -8   1   2        5.29        6.17      1.45 o
  -7   1   2       53.89       45.55      2.95 o
  -6   1   2        1.64        6.39      1.37 o
  -5   1   2       79.78       78.04      3.23 o
  -4   1   2       67.67       68.56      2.67 o
  -3   1   2      652.88      601.76      9.75 o
  -2   1   2      691.04      634.80      9.13 o
  -1   1   2     3361.83     3116.36     33.39 o
   0   1   2     1650.77     1530.91     66.83 o
   1   1   2     7955.99     7282.51    127.10 o
   2   1   2     7896.29     7684.52     80.62 o
   3   1   2      426.81      440.66      8.28 o
   4   1   2      802.72      863.93     14.28 o
   5   1   2      722.80      668.56     13.23 o
   6   1   2        3.76        8.29      1.69 o
   7   1   2      212.77      183.52      6.22 o
   8   1   2      119.31      107.44      4.68 o
   9   1   2        0.29        0.56      0.74 o
 -10   2   2        1.71        1.07      1.15 o
  -9   2   2       24.74       26.77      2.13 o
  -8   2   2       64.21       57.52      3.59 o
  -7   2   2        2.36        3.40      1.59 o
  -6   2   2      150.97      156.46      5.31 o
  -5   2   2      168.48      145.36      4.72 o
  -4   2   2      665.57      775.01     13.45 o
  -3   2   2      125.16      133.15      3.57 o
  -2   2   2       53.27       40.86      1.73 o
  -1   2   2       16.76       11.39      0.95 o
   0   2   2      235.93      235.37     18.52 o
   1   2   2       39.83       37.50      1.59 o
   2   2   2      762.37      847.65     12.60 o
   3   2   2     1364.66     1431.69     19.83 o
   4   2   2     2107.93     2070.52     27.90 o
   5   2   2      107.94      111.64      4.27 o
   6   2   2      902.25      865.31     17.17 o
   7   2   2      448.60      395.37     11.25 o
   8   2   2       16.15       16.62      1.94 o
   9   2   2       99.75       85.86      3.62 o
  -9   3   2        0.49       -0.19      1.04 o
  -8   3   2       45.44       46.28      3.02 o
  -7   3   2      101.10      101.97      4.61 o
  -6   3   2      101.91      123.78      4.93 o
  -5   3   2       67.03       64.32      3.26 o
  -4   3   2      104.88       87.31      3.46 o
  -3   3   2        0.18        3.78      0.91 o
  -2   3   2      557.55      583.05     10.52 o
  -1   3   2       91.25       83.64      2.72 o
   0   3   2     2923.28     2686.61    374.06 o
   1   3   2      700.83      738.55     12.00 o
   2   3   2        1.63        2.29      0.81 o
   3   3   2      137.93      131.86      4.09 o
   4   3   2      439.59      410.93     10.03 o
   5   3   2       35.71       42.48      2.76 o
   6   3   2       76.85       63.22      3.65 o
   7   3   2        1.72        0.54      1.39 o
   8   3   2       27.04       26.57      2.43 o
   9   3   2      192.68      173.83      4.88 o
  -9   4   2       34.88       27.09      1.94 o
  -8   4   2       41.19       41.55      2.71 o
  -7   4   2        9.54        7.10      1.55 o
  -6   4   2       90.71       91.60      4.32 o
  -5   4   2       20.90       23.79      2.18 o
  -4   4   2      106.12      110.87      4.33 o
  -3   4   2      694.92      754.00     14.38 o
  -2   4   2       67.60       90.33      3.52 o
  -1   4   2       59.92       71.64      3.01 o
   0   4   2     4010.78     4034.09    260.81 o
   1   4   2      827.54      940.37     15.73 o
   2   4   2       54.37       59.11      2.98 o
   3   4   2      180.65      221.18      6.04 o
   4   4   2      429.92      509.52     12.21 o
   5   4   2        7.49       15.03      1.79 o
   6   4   2       31.58       32.72      2.70 o
   7   4   2      130.10      110.76      4.75 o
   8   4   2       30.52       28.40      2.25 o
  -8   5   2        2.25        5.06      1.10 o
  -7   5   2       14.55       17.99      1.89 o
  -6   5   2       25.43       24.61      2.56 o
  -5   5   2        6.70        8.55      1.83 o
  -4   5   2        4.13        4.35      1.14 o
  -3   5   2      197.52      212.21      6.32 o
  -2   5   2        0.01        0.91      1.20 o
  -1   5   2      196.19      204.98      5.88 o
   0   5   2      192.80      194.43     26.82 o
   1   5   2      420.21      505.59     11.71 o
   2   5   2      277.14      269.28      8.43 o
   3   5   2      228.02      238.74      6.79 o
   4   5   2       45.46       32.02      2.77 o
   5   5   2      285.24      280.63      7.86 o
   6   5   2       56.06       64.41      3.58 o
   7   5   2      216.65      222.58      6.24 o
   8   5   2        0.19       -0.58      0.96 o
  -7   6   2       19.13       13.89      1.56 o
  -6   6   2        6.07        4.11      1.32 o
  -5   6   2       46.46       48.25      3.17 o
  -4   6   2      243.26      243.83      7.26 o
  -3   6   2      471.06      457.28     12.19 o
  -2   6   2       34.64       37.90      2.93 o
  -1   6   2       38.85       33.37      2.62 o
   0   6   2       13.25       17.84      1.41 o
   1   6   2      559.33      577.50     13.67 o
   2   6   2      179.99      202.41      6.59 o
   3   6   2        0.24        0.00      0.95 o
   4   6   2      212.07      230.96      6.96 o
   5   6   2       27.19       22.66      2.28 o
   6   6   2       13.91       17.06      1.71 o
   7   6   2       15.31       13.64      1.38 o
  -6   7   2        2.81        5.16      1.10 o
  -5   7   2        1.54        3.10      1.03 o
  -4   7   2        0.15       -0.24      1.27 o
  -3   7   2       71.20       67.77      3.73 o
  -2   7   2        1.88        0.80      1.78 o
  -1   7   2      152.82      139.94      5.28 o
   0   7   2      408.79      382.25     13.19 o
   1   7   2        0.03        0.54      1.79 o
   2   7   2       12.54        9.85      1.85 o
   3   7   2        4.29        1.34      1.11 o
   4   7   2       47.54       42.64      2.72 o
   5   7   2        0.01       -1.19      1.19 o
   6   7   2       98.17       86.44      3.12 o
  -4   8   2       12.03        8.98      1.36 o
  -3   8   2       78.79       69.58      3.24 o
  -2   8   2       20.86       18.51      1.91 o
  -1   8   2       73.76       72.54      3.44 o
   0   8   2       34.87       31.98      3.21 o
   1   8   2       35.80       28.18      2.39 o
   2   8   2       48.70       58.41      3.07 o
   3   8   2        0.03       -0.17      1.10 o
   4   8   2       19.27       26.73      1.86 o
 -10   1   3        3.20        3.29      1.04 o
  -9   1   3       34.10       33.99      2.44 o
  -8   1   3        4.47        4.55      1.19 o
  -7   1   3       76.38       74.42      3.82 o
  -6   1   3      111.60      109.42      4.29 o
  -5   1   3      299.17      291.56      7.75 o
  -4   1   3      109.41       96.60      3.11 o
  -3   1   3        2.12        2.56      0.63 o
  -2   1   3      391.82      422.85      6.93 o
  -1   1   3      137.38      149.05      3.21 o
   0   1   3     1531.86     1401.90     61.45 o
   1   1   3      301.89      298.14      5.21 o
   2   1   3      108.77      102.01      3.16 o
   3   1   3        0.02        2.11      0.78 o
   4   1   3     2924.11     3030.01     37.32 o
   5   1   3       74.13       75.62      3.30 o
   6   1   3       97.87       84.55      4.00 o
   7   1   3        1.90        4.00      1.15 o
   8   1   3       54.44       49.10      3.08 o
   9   1   3        8.30        5.22      1.06 o
 -10   2   3       23.85       28.58      1.89 o
  -9   2   3        4.48        4.63      1.42 o
  -8   2   3      168.57      162.81      5.79 o
  -7   2   3        1.56        0.54      1.20 o
  -6   2   3       32.19       31.51      2.50 o
  -5   2   3        6.34        6.21      1.10 o
  -4   2   3      135.49      114.48      3.68 o
  -3   2   3        0.19        1.85      0.76 o
  -2   2   3      228.69      218.16      5.08 o
  -1   2   3      257.60      241.31      5.07 o
   0   2   3     2087.32     1884.84    153.63 o
   1   2   3     1621.71     1620.79     20.11 o
   2   2   3        0.41        0.21      0.76 o
   3   2   3       91.62      136.38      3.81 o
   4   2   3      169.22      224.49      6.76 o
   5   2   3        1.01        5.95      1.12 o
   6   2   3      276.62      271.91      7.48 o
   7   2   3      738.03      670.72     15.31 o
   8   2   3       94.52       78.55      3.93 o
   9   2   3        9.21        8.05      1.20 o
  -9   3   3       49.11       55.05      2.91 o
  -8   3   3       40.91       46.95      3.10 o
  -7   3   3      566.95      562.01     13.73 o
  -6   3   3      191.41      189.37      6.07 o
  -5   3   3       19.65       22.34      2.03 o
  -4   3   3      188.35      184.84      5.18 o
  -3   3   3      137.78      131.05      3.92 o
  -2   3   3        1.77        5.53      0.95 o
  -1   3   3     1031.47     1031.20     15.14 o
   0   3   3      147.72      179.47      5.10 o
   1   3   3      733.29      912.29     14.07 o
   2   3   3      119.07      134.94      3.88 o
   3   3   3      387.00      411.71      9.38 o
   4   3   3      146.61      178.44      5.33 o
   5   3   3      194.56      204.68      6.19 o
   6   3   3      363.42      341.55     10.29 o
   7   3   3      180.79      158.90      5.74 o
   8   3   3      141.18      126.59      4.88 o
   9   3   3      137.57      133.35      4.11 o
  -9   4   3       11.10       13.06      1.36 o
  -8   4   3      103.16       97.03      4.27 o
  -7   4   3      107.97      120.52      4.89 o
  -6   4   3       44.99       46.04      3.18 o
  -5   4   3      129.67      116.96      4.70 o
  -4   4   3        3.75       -0.45      1.42 o
  -3   4   3      213.30      228.62      7.17 o
  -2   4   3      516.37      503.89     10.77 o
  -1   4   3        2.75        5.08      1.00 o
   0   4   3      538.73      624.11     15.87 o
   1   4   3     1367.84     1478.98     21.77 o
   2   4   3       39.32       30.32      2.11 o
   3   4   3       31.91       33.97      2.32 o
   4   4   3       12.14       14.13      1.88 o
   5   4   3       21.61       25.69      2.32 o
   6   4   3       22.61       19.55      2.41 o
   7   4   3        9.75       11.03      1.88 o
   8   4   3       29.83       25.89      2.04 o
  -8   5   3      125.12      124.08      4.29 o
  -7   5   3       93.43       88.70      4.07 o
  -6   5   3      174.79      183.14      6.18 o
  -5   5   3       17.62       11.82      2.09 o
  -4   5   3      308.45      307.24      9.57 o
  -3   5   3       12.82       20.14      2.25 o
  -2   5   3      249.91      274.74      8.45 o
  -1   5   3      281.64      305.53      8.84 o
   0   5   3      402.02      402.28     27.35 o
   1   5   3        1.75        3.87      1.33 o
   2   5   3      100.32       94.77      4.15 o
   3   5   3        2.71        0.76      1.70 o
   4   5   3      219.21      231.08      6.92 o
   5   5   3        0.06        0.27      1.53 o
   6   5   3        7.55        9.88      1.60 o
   7   5   3        3.08        1.66      1.22 o
   8   5   3        0.94        2.22      0.90 o
  -7   6   3       35.88       39.15      2.34 o
  -6   6   3       19.29       19.25      1.99 o
  -5   6   3        4.36        1.91      1.26 o
  -4   6   3       39.35       36.36      2.89 o
  -3   6   3      173.57      157.17      5.71 o
  -2   6   3       55.92       63.34      3.58 o
  -1   6   3       25.67       23.17      2.16 o
   0   6   3      263.08      277.06     12.85 o
   1   6   3      747.74      748.11     16.16 o
   2   6   3       19.69       20.62      2.31 o
   3   6   3       33.55       32.77      2.70 o
   4   6   3      141.33      143.06      5.50 o
   5   6   3       55.10       56.08      3.30 o
   6   6   3        1.20        2.45      0.94 o
   7   6   3       15.98       18.57      1.59 o
  -6   7   3       18.56       22.59      1.87 o
  -5   7   3        7.06        7.69      1.26 o
  -4   7   3       30.82       35.05      2.72 o
  -3   7   3       30.03       29.29      2.40 o
  -2   7   3       23.69       27.76      2.69 o
  -1   7   3        2.26        3.77      1.55 o
   0   7   3       85.42       78.88      8.70 o
   1   7   3       60.48       53.53      3.49 o
   2   7   3      165.69      177.96      5.96 o
   3   7   3        8.32        5.11      1.72 o
   4   7   3        0.72        0.22      1.10 o
   5   7   3       31.43       29.11      2.12 o
  -4   8   3       18.44       23.79      1.70 o
  -3   8   3       91.45       94.18      3.64 o
  -2   8   3        0.14        0.00      1.39 o
  -1   8   3        6.65        2.39      1.46 o
   0   8   3       48.50       41.43      1.91 o
   1   8   3      336.01      345.83      9.52 o
   2   8   3       57.19       51.02      2.86 o
   3   8   3       12.92       13.52      1.60 o
   4   8   3        3.20        2.99      0.88 o
 -10   0   4       51.13       63.58      2.91 o
  -9   0   4      153.02      134.83      5.12 o
  -8   0   4       27.32       27.91      2.48 o
  -7   0   4        1.57        0.52      1.59 o
  -6   0   4      848.81      819.20     15.72 o
  -5   0   4       10.24        8.31      1.22 o
  -4   0   4      441.63      406.22      8.36 o
  -3   0   4     3016.18     3094.21     35.34 o
  -2   0   4       98.47       67.20      1.90 o
  -1   0   4        4.68       10.05      0.72 o
   0   0   4       38.35       37.10      1.20 o
   1   0   4      756.53      816.38     10.77 o
   2   0   4      199.46      220.66      4.93 o
   3   0   4       34.22       38.46      1.93 o
   4   0   4      746.27      816.51     14.06 o
   5   0   4        2.44        2.59      0.76 o
   6   0   4       25.34       30.66      2.45 o
   7   0   4      574.93      544.60     13.55 o
   8   0   4       32.83       23.99      2.37 o
   9   0   4       52.49       58.42      2.92 o
 -10   1   4        0.49       -0.33      0.82 o
  -9   1   4        4.60        3.68      1.17 o
  -8   1   4        6.02        6.74      1.68 o
  -7   1   4      275.89      258.95      7.35 o
  -6   1   4       23.19       25.89      2.13 o
  -5   1   4        6.35        2.48      0.98 o
  -4   1   4       99.14       76.54      2.81 o
  -3   1   4      613.13      636.45     10.29 o
  -2   1   4     1731.89     1579.74     19.21 o
  -1   1   4      699.87      691.22      9.42 o
   0   1   4      742.31      684.61      6.56 o
   1   1   4       25.87       22.05      1.18 o
   2   1   4       27.53       25.43      1.39 o
   3   1   4       53.95       75.16      2.67 o
   4   1   4      441.45      431.71      9.53 o
   5   1   4      268.58      260.75      7.93 o
   6   1   4        8.26        6.56      1.34 o
   7   1   4        7.84        5.13      1.47 o
   8   1   4       17.27       20.78      2.15 o
   9   1   4       16.75       16.37      1.66 o
 -10   2   4        9.67       10.00      1.21 o
  -9   2   4       36.49       40.83      2.72 o
  -8   2   4       63.21       58.57      3.52 o
  -7   2   4       35.26       33.22      2.75 o
  -6   2   4       32.23       36.26      2.62 o
  -5   2   4       89.98       86.78      3.58 o
  -4   2   4       90.22       95.74      3.35 o
  -3   2   4       13.22       10.79      1.21 o
  -2   2   4       91.68       79.31      2.48 o
  -1   2   4        1.29        1.38      0.54 o
   0   2   4      899.37      901.43     14.99 o
   1   2   4      807.96      875.40     12.65 o
   2   2   4      276.34      288.34      6.54 o
   3   2   4      312.68      308.59      7.45 o
   4   2   4       72.46       83.39      3.39 o
   5   2   4      269.97      274.31      8.39 o
   6   2   4      760.18      768.05     16.29 o
   7   2   4       32.49       25.25      2.62 o
   8   2   4       37.11       29.61      2.58 o
   9   2   4      114.86      104.24      3.73 o
  -9   3   4       61.18       57.18      3.00 o
  -8   3   4       53.96       51.24      3.21 o
  -7   3   4       21.41       22.81      2.37 o
  -6   3   4       22.16       27.34      2.44 o
  -5   3   4       37.41       39.80      2.65 o
  -4   3   4      108.63       94.44      3.61 o
  -3   3   4       41.92       49.72      2.45 o
  -2   3   4      998.03     1000.87     15.40 o
  -1   3   4      422.15      445.28      8.69 o
   0   3   4      106.40      105.13      5.97 o
   1   3   4      433.13      546.39     10.13 o
   2   3   4      107.61       98.16      3.36 o
   3   3   4      249.32      291.65      7.90 o
   4   3   4       15.85       22.32      2.05 o
   5   3   4       12.03       16.73      1.77 o
   6   3   4       22.36       15.81      2.07 o
   7   3   4       69.70       72.10      3.86 o
   8   3   4      108.39       83.08      3.78 o
   9   3   4       58.03       50.48      2.48 o
  -9   4   4       92.42       85.67      3.37 o
  -8   4   4       32.06       31.94      2.46 o
  -7   4   4      298.78      278.13      7.77 o
  -6   4   4       15.86       15.24      2.04 o
  -5   4   4      147.53      155.12      5.51 o
  -4   4   4      300.17      311.84      9.03 o
  -3   4   4       29.46       32.75      2.31 o
  -2   4   4      417.80      416.20      9.68 o
  -1   4   4      229.05      280.35      7.54 o
   0   4   4      282.00      271.39     16.82 o
   1   4   4      101.53       85.80      3.44 o
   2   4   4       53.81       56.21      2.85 o
   3   4   4        7.85        9.64      1.44 o
   4   4   4       99.74      109.44      4.60 o
   5   4   4      106.79      113.32      4.79 o
   6   4   4        2.81        2.37      0.79 o
   7   4   4        2.28        5.20      1.51 o
   8   4   4      221.45      196.67      5.55 o
  -8   5   4        0.83        2.37      1.02 o
  -7   5   4      466.40      456.30     11.50 o
  -6   5   4        9.89        6.97      1.78 o
  -5   5   4       54.00       58.27      3.57 o
  -4   5   4      190.11      165.42      5.70 o
  -3   5   4      100.97      103.79      4.33 o
  -2   5   4       24.81       36.05      2.50 o
  -1   5   4       17.72       16.61      1.81 o
   0   5   4      209.22      186.80      7.52 o
   1   5   4      472.62      496.03     11.85 o
   2   5   4        1.25        2.09      1.06 o
   3   5   4      188.47      168.37      5.83 o
   4   5   4      120.99      141.78      5.47 o
   5   5   4       16.41       14.73      1.82 o
   6   5   4       14.08       16.65      1.91 o
   7   5   4       35.66       34.69      2.46 o
  -7   6   4       84.05       87.65      3.61 o
  -6   6   4        0.11        1.15      1.47 o
  -5   6   4       77.21       77.42      3.96 o
  -4   6   4      217.28      235.24      6.99 o
  -3   6   4       26.62       29.86      2.59 o
  -2   6   4      199.56      196.13      6.43 o
  -1   6   4        5.82        6.37      1.44 o
   0   6   4       95.56       90.67      3.06 o
   1   6   4      368.68      352.92     10.54 o
   2   6   4      120.49      133.54      5.26 o
   3   6   4       96.48       92.25      4.40 o
   4   6   4       13.93       15.99      1.75 o
   5   6   4       24.89       23.00      2.05 o
   6   6   4        0.58        1.17      0.87 o
   7   6   4       35.81       33.46      1.91 o
  -6   7   4       17.49       15.95      1.63 o
  -5   7   4       26.00       23.93      2.16 o
  -4   7   4      137.27      144.68      5.13 o
  -3   7   4        4.95        1.02      1.72 o
  -2   7   4      277.14      298.51      8.02 o
  -1   7   4      174.42      168.44      5.92 o
   0   7   4      102.89       92.96     11.46 o
   1   7   4       22.89       14.75      2.22 o
   2   7   4        3.75        1.03      1.64 o
   3   7   4       42.76       37.00      2.72 o
   4   7   4       57.28       52.94      3.08 o
   5   7   4        1.84        1.69      0.81 o
  -4   8   4        7.51        7.08      1.30 o
  -3   8   4        8.11        4.87      1.42 o
  -2   8   4        2.81        2.77      1.14 o
  -1   8   4       21.25       14.67      1.88 o
   0   8   4        0.00       -0.99      0.99 o
   1   8   4      248.70      257.08      7.80 o
   2   8   4        6.24        7.80      1.20 o
   3   8   4       19.59       26.60      1.87 o
 -10   1   5       26.97       31.17      2.19 o
  -9   1   5       16.38       19.12      2.01 o
  -8   1   5      172.37      158.40      5.73 o
  -7   1   5      734.73      698.21     15.33 o
  -6   1   5      186.59      184.53      5.63 o
  -5   1   5      205.34      207.59      6.52 o
  -4   1   5        0.99        3.44      0.92 o
  -3   1   5     2394.92     2236.20     27.19 o
  -2   1   5     1365.89     1228.68     15.88 o
  -1   1   5      959.78      908.51     12.04 o
   0   1   5      576.29      549.20     13.99 o
   1   1   5      174.15      155.50      3.93 o
   2   1   5     1161.23     1146.77     15.85 o
   3   1   5      270.75      304.34      7.16 o
   4   1   5        1.31        1.64      0.83 o
   5   1   5      111.25      117.93      4.47 o
   6   1   5       62.65       62.68      3.53 o
   7   1   5       55.53       53.73      3.34 o
   8   1   5       30.22       28.40      2.36 o
   9   1   5        9.26       10.02      1.35 o
 -10   2   5       87.54      102.29      3.56 o
  -9   2   5       31.21       29.97      2.45 o
  -8   2   5       12.15       12.95      1.97 o
  -7   2   5       75.23       72.82      3.86 o
  -6   2   5     1642.86     1610.97     25.44 o
  -5   2   5       29.67       34.38      2.25 o
  -4   2   5       60.93       47.63      2.47 o
  -3   2   5       43.84       54.29      2.35 o
  -2   2   5      528.74      518.12      9.06 o
  -1   2   5       27.39       27.89      1.43 o
   0   2   5      664.42      651.54     30.58 o
   1   2   5      253.98      265.08      5.94 o
   2   2   5       49.17       37.26      1.87 o
   3   2   5      581.19      629.06     11.77 o
   4   2   5        6.38        7.51      1.18 o
   5   2   5       44.89       40.69      2.69 o
   6   2   5       26.35       20.67      2.16 o
   7   2   5       35.45       33.09      2.92 o
   8   2   5       96.16       72.25      3.78 o
   9   2   5       54.70       46.69      2.55 o
  -9   3   5       22.98       20.67      2.02 o
  -8   3   5        0.17        0.52      1.59 o
  -7   3   5      139.97      149.94      5.64 o
  -6   3   5       35.58       37.74      2.77 o
  -5   3   5       33.84       34.18      2.46 o
  -4   3   5      173.63      161.69      4.87 o
  -3   3   5      293.39      310.58      7.80 o
  -2   3   5      126.50      121.87      3.64 o
  -1   3   5        1.21        1.56      0.74 o
   0   3   5      105.45      131.90     11.48 o
   1   3   5        2.16        4.11      0.92 o
   2   3   5        4.99        5.32      1.02 o
   3   3   5       22.09       13.04      1.58 o
   4   3   5       16.21       15.84      1.78 o
   5   3   5       17.37       19.24      2.09 o
   6   3   5       30.21       26.92      2.49 o
   7   3   5       47.36       44.75      3.05 o
   8   3   5       80.73       77.25      3.50 o
   9   3   5        0.00        0.24      0.86 o
  -9   4   5       98.18       99.48      3.62 o
  -8   4   5      174.35      180.58      5.74 o
  -7   4   5       16.87       18.89      2.26 o
  -6   4   5       61.34       63.94      3.64 o
  -5   4   5      159.56      142.61      5.19 o
  -4   4   5       37.59       39.70      2.60 o
  -3   4   5        5.48        9.81      1.42 o
  -2   4   5       79.53       97.76      3.68 o
  -1   4   5       37.78       30.91      2.10 o
   0   4   5      203.46      178.06     16.47 o
   1   4   5      160.44      144.64      4.58 o
   2   4   5       94.94      116.73      4.22 o
   3   4   5      163.35      158.57      5.20 o
   4   4   5      140.44      146.20      5.23 o
   5   4   5      151.90      154.54      5.59 o
   6   4   5       63.80       59.19      3.63 o
   7   4   5        0.77        0.47      1.05 o
   8   4   5        9.10        7.55      1.20 o
  -8   5   5      387.46      378.47      9.38 o
  -7   5   5        2.38        3.47      1.43 o
  -6   5   5       86.09      108.01      4.61 o
  -5   5   5      459.97      452.39     12.16 o
  -4   5   5        9.64        9.14      1.86 o
  -3   5   5      118.94      122.83      4.73 o
  -2   5   5      100.70       66.69     47.63 o
  -1   5   5       28.82       31.52      2.45 o
   0   5   5      316.86      321.23     17.26 o
   1   5   5      124.13      124.57      4.68 o
   2   5   5       12.01       19.99      2.16 o
   3   5   5      166.92      156.54      5.72 o
   4   5   5        5.00        3.29      1.49 o
   5   5   5       13.17       13.55      1.96 o
   6   5   5       37.49       33.81      2.55 o
   7   5   5        6.37        9.19      1.15 o
  -7   6   5        0.39        0.88      0.95 o
  -6   6   5       88.10       95.80      4.06 o
  -5   6   5       48.12       41.49      2.93 o
  -4   6   5       12.65       13.79      1.76 o
  -3   6   5      187.93      186.04      6.24 o
  -2   6   5      179.60      165.45      5.87 o
  -1   6   5       11.60       15.33      2.16 o
   0   6   5      490.84      472.75     27.25 o
   1   6   5       35.65       34.91      2.72 o
   2   6   5       51.37       49.28      3.21 o
   3   6   5      288.89      286.56      8.00 o
   4   6   5        0.45        2.63      0.80 o
   5   6   5        5.87        8.57      1.67 o
   6   6   5        6.83        7.71      1.36 o
  -6   7   5       91.21       87.78      3.45 o
  -5   7   5        0.16       -0.40      1.26 o
  -4   7   5        7.74        7.89      1.45 o
  -3   7   5       18.89       22.50      2.28 o
  -2   7   5       22.72       25.84      2.34 o
  -1   7   5       98.97       87.24      4.30 o
   0   7   5      115.18      111.11      7.38 o
   1   7   5       31.30       33.30      2.73 o
   2   7   5      131.62      131.04      5.02 o
   3   7   5       30.56       34.84      2.55 o
   4   7   5        3.40        1.37      1.19 o
   5   7   5       86.36       83.82      3.34 o
  -4   8   5      145.43      153.94      4.44 o
  -3   8   5       37.84       43.62      2.51 o
  -2   8   5        7.27        9.52      1.53 o
  -1   8   5        0.81        1.89      0.83 o
   0   8   5       61.32       57.12      2.16 o
   1   8   5        0.53        2.35      1.01 o
   2   8   5        1.02       -0.18      1.22 o
   3   8   5       15.71       17.00      1.58 o
 -10   0   6      303.07      317.89      8.29 o
  -9   0   6       48.83       46.55      2.94 o
  -8   0   6      273.58      273.18      7.75 o
  -7   0   6     1303.39     1280.34     22.40 o
  -6   0   6      800.45      859.54     16.32 o
  -5   0   6       43.40       44.55      2.51 o
  -4   0   6        0.66        1.47      0.66 o
  -3   0   6       57.12       68.28      2.39 o
  -2   0   6     8693.25     8072.32    159.42 o
  -1   0   6     9066.45     8005.64    149.08 o
   0   0   6     1900.18     1933.44     15.98 o
   1   0   6      285.06      268.43      5.52 o
   2   0   6        3.17        0.11      0.76 o
   3   0   6       84.34       77.43      2.84 o
   4   0   6      422.65      419.54      9.73 o
   5   0   6        3.65        2.86      0.91 o
   6   0   6       47.46       44.39      3.02 o
   7   0   6       30.64       29.35      2.58 o
   8   0   6      140.43      111.15      4.54 o
   9   0   6       57.54       48.39      2.51 o
 -10   1   6        5.67        5.72      1.14 o
  -9   1   6       31.36       30.99      2.38 o
  -8   1   6        4.37        4.74      1.37 o
  -7   1   6     1220.58     1163.11     21.07 o
  -6   1   6       52.40       54.52      3.10 o
  -5   1   6      183.69      211.51      6.63 o
  -4   1   6     1114.51     1086.41     16.62 o
  -3   1   6      871.39      995.39     14.57 o
  -2   1   6       29.44       30.76      1.57 o
  -1   1   6       56.64       49.02      1.75 o
   0   1   6     1822.90     1678.08     14.40 o
   1   1   6     1452.16     1398.83     18.05 o
   2   1   6      453.64      413.56      8.11 o
   3   1   6        5.66        0.74      1.02 o
   4   1   6        3.24        6.26      1.20 o
   5   1   6       69.27       64.37      3.40 o
   6   1   6        8.28        9.57      1.44 o
   7   1   6       65.09       59.78      3.54 o
   8   1   6       31.28       28.54      2.38 o
   9   1   6        4.23        4.24      0.85 o
 -10   2   6       40.61       37.74      2.28 o
  -9   2   6        7.15        8.62      1.31 o
  -8   2   6       24.38       25.70      2.50 o
  -7   2   6       19.66       23.51      2.45 o
  -6   2   6       27.54       33.30      2.58 o
  -5   2   6       98.86      104.27      3.98 o
  -4   2   6      283.06      307.19      7.77 o
  -3   2   6      298.35      337.50      7.61 o
  -2   2   6      230.95      229.76      5.64 o
  -1   2   6        6.10        5.61      0.78 o
   0   2   6       89.47       75.72      3.97 o
   1   2   6      157.37      137.97      4.25 o
   2   2   6       77.56       68.73      2.65 o
   3   2   6       12.88       29.20      1.91 o
   4   2   6        0.64        0.62      1.18 o
   5   2   6       14.81       15.63      1.88 o
   6   2   6        4.65        1.63      1.51 o
   7   2   6       54.88       58.22      3.46 o
   8   2   6       26.73       22.91      2.22 o
   9   2   6        3.49        3.52      0.97 o
  -9   3   6        1.08        2.40      0.92 o
  -8   3   6      500.09      534.50     13.03 o
  -7   3   6      328.82      334.58     10.34 o
  -6   3   6      505.26      491.69     12.46 o
  -5   3   6       30.69       31.03      2.26 o
  -4   3   6      692.29      656.48     13.16 o
  -3   3   6      476.13      499.72     10.48 o
  -2   3   6       65.93       63.82      2.68 o
  -1   3   6       17.60       17.34      1.48 o
   0   3   6      315.63      320.24     10.36 o
   1   3   6       30.81       31.58      1.88 o
   2   3   6       13.56       16.56      1.51 o
   3   3   6        4.97        1.85      0.82 o
   4   3   6        2.82        2.63      1.06 o
   5   3   6      103.49      100.71      4.46 o
   6   3   6       12.58        8.45      1.67 o
   7   3   6        0.44        1.70      0.90 o
   8   3   6       41.35       39.83      2.46 o
  -9   4   6       18.59       21.50      1.73 o
  -8   4   6       70.61       74.33      3.69 o
  -7   4   6        8.43       12.63      1.84 o
  -6   4   6      660.87      684.13     15.51 o
  -5   4   6        0.65       -1.03      1.59 o
  -4   4   6       16.36       20.65      2.10 o
  -2   4   6      689.29      741.29     14.12 o
  -1   4   6       32.38       36.50      2.37 o
   0   4   6      186.82      177.49     12.59 o
   1   4   6       36.46       44.91      2.53 o
   2   4   6       55.21       48.34      2.72 o
   3   4   6        1.65        2.36      1.12 o
   4   4   6       47.49       49.43      3.09 o
   5   4   6       18.30       17.79      2.07 o
   6   4   6       20.53       19.91      2.22 o
   7   4   6        3.54        4.34      1.37 o
   8   4   6      119.90      119.11      3.89 o
  -8   5   6       17.69       17.42      1.80 o
  -7   5   6        8.52       12.08      1.58 o
  -6   5   6       10.37        9.61      1.75 o
  -5   5   6        0.05        1.46      1.03 o
  -4   5   6      129.02      120.66      4.95 o
  -3   5   6      123.99      143.99      5.19 o
  -2   5   6        1.49        3.36      1.07 o
  -1   5   6        6.86        8.40      1.43 o
   0   5   6      101.51      109.90      8.52 o
   1   5   6      133.70      144.92      5.12 o
   2   5   6      221.85      230.51      6.79 o
   3   5   6      106.06      104.46      4.71 o
   4   5   6        0.59        1.65      1.15 o
   5   5   6       19.32       15.67      1.89 o
   6   5   6       63.68       60.46      3.41 o
   7   5   6        2.83        3.45      1.09 o
  -7   6   6        6.88        5.80      1.15 o
  -6   6   6       55.84       64.18      3.34 o
  -5   6   6      415.43      412.78     11.22 o
  -4   6   6       22.33       21.01      2.29 o
  -3   6   6      184.70      176.29      6.01 o
  -2   6   6      276.36      293.24      8.04 o
  -1   6   6       19.79       14.04      2.03 o
   0   6   6      123.28      117.51      3.50 o
   1   6   6       61.49       55.43      3.32 o
   2   6   6       47.85       49.97      3.23 o
   3   6   6       98.74       87.19      4.29 o
   4   6   6      301.99      310.40      9.73 o
   5   6   6       42.67       50.81      3.03 o
   6   6   6        0.28        0.68      0.99 o
  -6   7   6       64.72       72.66      3.06 o
  -5   7   6       15.17       17.39      1.77 o
  -4   7   6      210.78      205.19      6.17 o
  -3   7   6      111.07      114.61      4.72 o
  -2   7   6       76.03       72.42      3.85 o
  -1   7   6        0.00       -1.32      1.47 o
   0   7   6      348.68      342.06     13.62 o
   1   7   6       74.81       64.52      3.76 o
   2   7   6        6.75        8.14      1.48 o
   3   7   6       31.61       32.26      2.50 o
   4   7   6        4.23        7.26      1.36 o
   5   7   6       52.32       45.84      2.43 o
  -4   8   6       16.25       12.88      1.43 o
  -3   8   6        0.35        0.84      1.23 o
  -2   8   6       16.63       11.73      1.67 o
  -1   8   6       21.58       24.67      2.12 o
   0   8   6       17.82       18.19      1.33 o
   1   8   6       74.09       72.63      3.26 o
   2   8   6       97.41      102.15      3.68 o
   3   8   6       43.94       49.63      2.37 o
 -10   1   7       12.37       13.36      1.38 o
  -9   1   7       32.30       27.82      2.30 o
  -8   1   7      329.36      355.74     10.68 o
  -7   1   7      381.98      369.61     10.84 o
  -6   1   7      139.51      151.10      5.16 o
  -5   1   7      381.45      459.73     10.46 o
  -4   1   7     1485.59     1641.54     22.78 o
  -3   1   7      259.14      322.67      7.11 o
  -2   1   7      884.97      918.08     13.33 o
  -1   1   7        1.18        2.35      0.64 o
   0   1   7        2.35        3.18      0.70 o
   1   1   7      115.14      125.26      3.89 o
   2   1   7        7.18        6.71      1.10 o
   3   1   7      457.43      457.53      9.78 o
   4   1   7      285.53      258.40      7.74 o
   5   1   7      118.73      131.79      4.88 o
   6   1   7       20.91       22.24      2.20 o
   7   1   7       19.02       18.95      2.20 o
   8   1   7        0.48        0.45      1.39 o
   9   1   7        7.18        7.40      1.13 o
 -10   2   7        0.23       -0.14      0.78 o
  -9   2   7        4.14        4.36      1.32 o
  -8   2   7      266.73      268.80      7.61 o
  -7   2   7      150.40      160.92      5.79 o
  -6   2   7      826.83      840.80     16.74 o
  -5   2   7      124.24      123.05      4.43 o
  -4   2   7      399.21      407.71      9.37 o
  -3   2   7      916.76     1048.38     16.11 o
  -2   2   7      524.72      588.04     10.37 o
  -1   2   7     2086.54     2138.75     26.46 o
   0   2   7      599.10      556.41     19.79 o
   1   2   7      731.35      786.95     12.79 o
   2   2   7      263.51      257.55      6.83 o
   3   2   7      276.39      280.31      7.75 o
   4   2   7       93.86       84.12      3.74 o
   5   2   7       12.04       11.49      1.62 o
   6   2   7        0.52        1.84      0.97 o
   7   2   7        8.85        6.33      1.43 o
   8   2   7        1.64        1.26      0.87 o
  -9   3   7       87.10       81.93      3.69 o
  -8   3   7      199.48      207.04      6.47 o
  -7   3   7      316.10      329.48     10.22 o
  -6   3   7      141.08      130.06      5.20 o
  -5   3   7        0.20        0.47      1.19 o
  -4   3   7       36.79       38.12      2.50 o
  -3   3   7      562.02      604.79     12.03 o
  -2   3   7       54.24       55.28      2.61 o
  -1   3   7      844.49      799.27     13.54 o
   0   3   7        5.96        5.04      0.66 o
   1   3   7       15.46       21.81      1.70 o
   2   3   7      474.68      414.34      9.69 o
   3   3   7        5.24        3.08      1.22 o
   4   3   7       10.13        9.51      1.57 o
   5   3   7        8.52       10.74      1.81 o
   6   3   7        3.49        1.10      1.29 o
   7   3   7       21.84       26.09      2.38 o
   8   3   7        5.11        8.14      1.33 o
  -9   4   7        5.95        5.88      1.14 o
  -8   4   7        0.72        1.05      0.91 o
  -7   4   7      132.01      130.93      5.16 o
  -6   4   7      236.98      226.51      7.06 o
  -5   4   7       14.52       11.28      1.53 o
  -4   4   7      293.45      304.09      9.14 o
  -3   4   7       14.97       13.25      1.43 o
  -2   4   7       76.98       63.90      3.04 o
  -1   4   7       23.16       23.08      1.92 o
   0   4   7       37.14       36.21      1.63 o
   1   4   7       63.01       66.49      3.10 o
   2   4   7       17.78       20.74      1.84 o
   3   4   7       10.27        8.98      1.51 o
   4   4   7       20.47       19.55      1.97 o
   5   4   7        3.05        4.42      1.43 o
   6   4   7       20.10       17.71      2.22 o
   7   4   7      175.74      191.31      5.69 o
   8   4   7       33.65       28.76      1.93 o
  -8   5   7       70.55       77.89      3.30 o
  -7   5   7      101.47      113.07      4.63 o
  -6   5   7      631.46      669.22     15.10 o
  -5   5   7       31.09       26.72      2.68 o
  -4   5   7      489.12      506.03     12.87 o
  -3   5   7      343.72      356.65     10.34 o
  -2   5   7        5.36        7.69      1.55 o
  -1   5   7      402.71      389.33     10.49 o
   0   5   7       49.99       59.42      4.00 o
   1   5   7       82.59       77.90      3.79 o
   2   5   7       40.74       48.16      3.11 o
   3   5   7        3.37       -0.54      1.59 o
   4   5   7       66.25       66.96      3.71 o
   5   5   7      256.09      235.64      7.00 o
   6   5   7        9.22       11.24      1.53 o
   7   5   7        7.64        7.41      1.25 o
  -7   6   7       52.21       49.54      2.70 o
  -6   6   7       81.13       87.47      3.93 o
  -5   6   7        4.17        5.95      1.09 o
  -4   6   7       20.29       18.20      2.21 o
  -3   6   7       64.10       63.85      3.62 o
  -2   6   7       22.71       21.34      2.26 o
  -1   6   7      329.42      325.05     10.11 o
   0   6   7      187.32      163.48     10.64 o
   1   6   7       32.11       34.75      2.71 o
   2   6   7      188.76      181.98      6.13 o
   3   6   7       35.27       40.10      2.92 o
   4   6   7        0.16        0.50      1.12 o
   5   6   7       18.59       16.75      1.87 o
   6   6   7       20.63       18.69      1.66 o
  -6   7   7        0.19       -0.43      1.34 o
  -5   7   7       86.84       77.94      3.46 o
  -4   7   7      103.75      106.41      4.33 o
  -3   7   7       53.77       56.34      3.30 o
  -2   7   7       54.00       55.45      3.23 o
  -1   7   7       52.56       49.99      3.16 o
   0   7   7       27.43       33.78      1.89 o
   1   7   7      343.97      372.49     10.64 o
   2   7   7      156.18      168.96      5.70 o
   3   7   7       13.41       10.80      1.57 o
   4   7   7      181.66      186.16      5.35 o
   5   7   7       21.63       19.55      1.56 o
  -4   8   7        0.25       -0.92      1.06 o
  -3   8   7        0.23       -0.48      1.08 o
  -2   8   7       21.38       21.04      1.89 o
  -1   8   7       51.00       48.46      2.77 o
   0   8   7       48.56       43.90      1.85 o
   1   8   7       27.12       20.75      1.94 o
   2   8   7       56.61       53.91      2.73 o
   3   8   7       22.79       22.32      1.53 o
 -10   0   8       29.29       27.34      1.93 o
  -9   0   8       20.90       24.51      2.26 o
  -8   0   8       15.71       13.87      1.88 o
  -7   0   8       88.27       94.97      4.43 o
  -6   0   8      237.00      247.03      6.69 o
  -5   0   8      271.78      225.96      6.97 o
  -4   0   8     2071.14     2124.01     27.88 o
  -3   0   8      701.68      799.22     12.80 o
  -2   0   8      159.19      160.15      4.48 o
  -1   0   8     1347.60     1320.12     17.34 o
   0   0   8      108.76       95.15      1.93 o
   1   0   8     3106.53     3148.19     36.70 o
   2   0   8       11.66        7.02      0.97 o
   3   0   8      902.60      866.81     14.95 o
   4   0   8      215.03      210.98      5.87 o
   5   0   8      214.04      188.92      5.94 o
   6   0   8        0.08        2.01      0.99 o
   7   0   8       30.70       29.09      2.53 o
   8   0   8        0.68        2.16      0.66 o
   9   0   8        0.02       -0.38      0.79 o
 -10   1   8        1.77        3.34      0.75 o
  -9   1   8       96.15       97.07      4.20 o
  -8   1   8      144.51      146.81      5.59 o
  -7   1   8      711.48      714.68     15.69 o
  -6   1   8      356.97      364.52     10.04 o
  -5   1   8      790.80      815.90     15.13 o
  -4   1   8      334.15      422.00      9.27 o
  -3   1   8      168.30      201.76      5.58 o
  -2   1   8      113.90      108.82      3.09 o
  -1   1   8        3.51        7.01      0.94 o
   0   1   8       24.20       13.74      0.82 o
   1   1   8     1739.69     1764.54     22.90 o
   2   1   8       89.95       77.43      2.90 o
   3   1   8      208.87      225.17      6.72 o
   4   1   8      284.69      277.44      8.29 o
   5   1   8        0.18        0.50      1.13 o
   6   1   8        0.08        1.47      0.69 o
   7   1   8        2.54        4.06      1.21 o
   8   1   8        3.85        3.78      1.06 o
 -10   2   8       29.54       31.02      1.96 o
  -9   2   8        0.12        0.89      1.05 o
  -8   2   8       52.73       51.80      3.35 o
  -7   2   8        9.23        9.25      1.64 o
  -6   2   8      152.83      155.89      5.43 o
  -5   2   8       82.45       79.56      3.52 o
  -4   2   8        0.20        0.48      0.91 o
  -3   2   8      287.45      298.80      7.44 o
  -2   2   8        0.04        0.00      0.92 o
  -1   2   8       12.78       11.17      1.11 o
   0   2   8      461.33      506.83      8.32 o
   1   2   8      221.83      237.63      6.32 o
   2   2   8       70.33       74.74      3.03 o
   3   2   8      150.19      161.40      4.92 o
   4   2   8      213.00      204.02      6.06 o
   5   2   8       99.18       89.71      4.15 o
   6   2   8       59.43       66.05      3.75 o
   7   2   8        0.02       -1.28      1.28 o
   8   2   8       18.11       23.15      2.01 o
  -9   3   8       39.03       36.31      2.62 o
  -8   3   8        0.00       -0.51      1.19 o
  -7   3   8      425.95      443.94     12.16 o
  -6   3   8      131.85      132.23      5.06 o
  -5   3   8      134.09      148.50      5.13 o
  -4   3   8     1591.26     1645.18     24.81 o
  -3   3   8       37.08       41.39      2.42 o
  -2   3   8      981.83      920.68     15.50 o
  -1   3   8        0.03       -0.48      0.91 o
   0   3   8      565.93      567.33      9.96 o
   1   3   8      176.13      185.26      5.02 o
   2   3   8       19.22       16.09      1.71 o
   3   3   8      114.11      124.20      4.57 o
   4   3   8        1.96        0.25      1.40 o
   5   3   8       14.47       17.14      2.04 o
   6   3   8       13.50       10.33      1.75 o
   7   3   8       62.03       56.51      3.23 o
   8   3   8       49.34       57.71      2.68 o
  -9   4   8       31.21       30.85      2.04 o
  -8   4   8        0.82        0.44      1.13 o
  -7   4   8       66.20       72.87      3.88 o
  -6   4   8       14.48       15.02      2.14 o
  -5   4   8      148.33      164.40      5.80 o
  -4   4   8      115.22      135.07      4.99 o
  -3   4   8        0.44        0.45      1.00 o
  -2   4   8      467.17      534.16     11.91 o
  -1   4   8      275.92      257.69      7.73 o
   0   4   8      140.15      121.39      8.06 o
   1   4   8       26.43       23.26      2.07 o
   2   4   8      413.16      467.83     11.57 o
   3   4   8       15.34       14.57      1.87 o
   4   4   8      153.73      154.66      5.64 o
   5   4   8      141.69      135.45      5.38 o
   6   4   8        6.85        8.39      1.50 o
   7   4   8       55.36       52.97      2.91 o
  -8   5   8        2.38        2.60      1.03 o
  -7   5   8      286.96      279.89      8.79 o
  -6   5   8       77.05       84.50      4.22 o
  -5   5   8      283.39      287.27      7.88 o
  -4   5   8      241.21      263.86      7.51 o
  -3   5   8        2.58        2.78      1.33 o
  -2   5   8      102.38       78.58      3.94 o
  -1   5   8       73.22       59.01      3.37 o
   0   5   8      577.76      591.64     29.17 o
   1   5   8       28.75       31.48      2.49 o
   2   5   8       18.43       16.19      1.96 o
   3   5   8       33.65       40.39      3.13 o
   4   5   8       30.44       25.03      2.61 o
   5   5   8      301.83      305.17      9.57 o
   6   5   8        3.14        1.39      1.39 o
   7   5   8       10.40       11.90      1.19 o
  -7   6   8       32.77       32.65      2.24 o
  -6   6   8       34.09       38.75      2.68 o
  -5   6   8        0.06        1.01      1.18 o
  -4   6   8        6.16        8.41      1.69 o
  -3   6   8      125.21       80.21     65.06 o
  -2   6   8      726.30      752.65     16.37 o
  -1   6   8       29.26       25.42      2.39 o
   0   6   8        0.03        0.62      0.96 o
   1   6   8      193.90      204.81      6.65 o
   2   6   8       37.85       32.20      2.83 o
   3   6   8      186.55      202.10      6.45 o
   4   6   8       59.52       55.55      3.30 o
   5   6   8        6.40        6.90      1.25 o
   6   6   8       35.39       36.36      2.18 o
  -6   7   8      285.09      290.87      7.40 o
  -5   7   8      125.73      136.10      4.58 o
  -4   7   8       21.79       20.48      2.10 o
  -3   7   8       96.37       99.96      4.33 o
  -2   7   8      212.86      204.59      6.45 o
  -1   7   8      571.18      554.27     13.30 o
   0   7   8       30.13       29.62      1.75 o
   1   7   8       59.60       68.79      3.63 o
   2   7   8      150.19      154.33      5.35 o
   3   7   8       28.38       22.76      2.11 o
   4   7   8       17.62       23.71      1.88 o
  -4   8   8       13.97       11.72      1.36 o
  -3   8   8       34.77       26.46      2.00 o
  -2   8   8        1.39        1.02      0.90 o
  -1   8   8      132.63      126.22      4.26 o
   0   8   8       16.93       17.76      3.34 o
   1   8   8       63.77       72.14      3.10 o
   2   8   8       37.32       40.91      2.19 o
 -10   1   9       13.28       15.15      1.49 o
  -9   1   9        0.69        0.47      0.88 o
  -8   1   9       19.78       20.32      1.98 o
  -7   1   9      431.34      450.93     11.94 o
  -6   1   9        0.05        0.72      1.10 o
  -5   1   9       14.14        9.37      1.27 o
  -4   1   9      374.90      423.10      9.51 o
  -3   1   9     1354.85     1530.99     21.30 o
  -2   1   9      174.28      188.19      5.25 o
  -1   1   9       78.30       78.98      2.64 o
   0   1   9      111.74      139.53      2.61 o
   1   1   9     4207.21     4506.91     51.41 o
   2   1   9      107.48       90.92      3.31 o
   3   1   9      113.43      104.11      3.88 o
   4   1   9      372.55      369.51      9.94 o
   5   1   9       49.89       43.62      2.95 o
   6   1   9        0.03        1.11      1.30 o
   7   1   9       10.34       12.27      1.68 o
   8   1   9        0.53        0.77      0.90 o
 -10   2   9       33.69       32.69      1.94 o
  -9   2   9       43.99       42.09      2.66 o
  -8   2   9      134.76      130.67      5.20 o
  -7   2   9      114.65      117.18      4.92 o
  -6   2   9       10.67       17.86      1.84 o
  -5   2   9        0.19        0.66      1.01 o
  -4   2   9       45.79       44.04      2.54 o
  -3   2   9      506.99      501.14     10.39 o
  -2   2   9      391.51      360.23      8.14 o
  -1   2   9     1903.58     2098.21     27.04 o
   0   2   9      553.57      505.74     17.89 o
   1   2   9      772.95      790.86     13.67 o
   2   2   9        8.16        9.03      1.26 o
   3   2   9      253.70      236.08      7.46 o
   4   2   9      360.75      357.43     10.07 o
   5   2   9      458.51      405.15     11.40 o
   6   2   9      116.28      119.15      4.99 o
   7   2   9        1.78        1.46      0.84 o
   8   2   9        3.08        5.91      0.83 o
  -9   3   9       65.94       64.36      3.08 o
  -8   3   9       97.22      100.47      4.43 o
  -7   3   9      207.11      212.65      6.73 o
  -6   3   9      137.19      137.06      5.17 o
  -5   3   9      246.64      235.86      6.70 o
  -4   3   9       41.84       51.63      2.93 o
  -3   3   9      860.07      935.90     16.46 o
  -2   3   9      554.77      541.83     11.27 o
  -1   3   9      420.24      393.39      9.17 o
   0   3   9        9.72       17.68      9.64 o
   1   3   9     1786.28     1811.70     25.89 o
   2   3   9      166.34      177.60      5.36 o
   3   3   9      203.71      196.36      5.96 o
   4   3   9      668.98      675.73     14.98 o
   5   3   9       84.50       79.89      4.08 o
   6   3   9       21.19       21.63      2.24 o
   7   3   9        0.11        1.61      0.87 o
   8   3   9        0.14        0.00      0.98 o
  -9   4   9        0.17        1.17      0.72 o
  -8   4   9       24.81       24.09      2.14 o
  -7   4   9      343.31      335.25     10.13 o
  -6   4   9        6.91       10.27      1.93 o
  -5   4   9      171.84      156.67      5.66 o
  -4   4   9      422.74      410.64     11.00 o
  -3   4   9        2.10       -0.70      1.65 o
  -2   4   9      224.04      227.89      6.26 o
  -1   4   9        0.01        0.43      1.21 o
   0   4   9      127.52      124.17     10.97 o
   1   4   9       67.46       88.76      3.90 o
   2   4   9      161.26      176.94      5.76 o
   3   4   9       37.95       42.40      2.98 o
   4   4   9      338.51      303.59      8.21 o
   5   4   9      156.58      157.96      5.84 o
   6   4   9       31.82       32.02      2.57 o
   7   4   9       21.25       23.07      1.82 o
  -8   5   9       25.20       27.77      2.05 o
  -7   5   9       99.75      113.26      4.54 o
  -6   5   9      198.01      218.41      6.68 o
  -5   5   9      146.75      172.06      6.05 o
  -4   5   9        7.52        6.74      1.80 o
  -3   5   9       52.96       50.29      3.15 o
  -2   5   9      963.56      943.43     18.36 o
  -1   5   9      167.39      164.66      5.66 o
   0   5   9      472.13      462.29     32.95 o
   1   5   9      117.35      141.06      5.37 o
   2   5   9       14.73       16.35      2.05 o
   3   5   9      502.28      508.21     13.14 o
   4   5   9       60.17       71.89      3.90 o
   5   5   9       86.01       86.04      4.03 o
   6   5   9        3.12        5.11      1.28 o
  -7   6   9        5.66        5.18      1.14 o
  -6   6   9       96.75      105.10      4.21 o
  -5   6   9      112.16      117.51      4.74 o
  -4   6   9       90.95       95.63      4.39 o
  -3   6   9        1.92       15.83      2.34 o
  -2   6   9      206.95      204.56      6.64 o
  -1   6   9       28.33       31.91      2.82 o
   0   6   9        7.18        9.58      1.28 o
   1   6   9        9.48        8.48      1.61 o
   2   6   9       38.67       37.29      2.94 o
   3   6   9      154.76      167.11      5.74 o
   4   6   9       53.14       53.34      3.11 o
   5   6   9       41.71       46.67      2.65 o
  -6   7   9       26.94       25.52      1.85 o
  -5   7   9      110.52      113.44      4.20 o
  -4   7   9       94.60       96.12      4.00 o
  -3   7   9        0.21        1.16      1.25 o
  -2   7   9       18.16       19.72     14.66 o
  -1   7   9        8.82        8.08      1.63 o
   0   7   9       13.99       14.90      1.37 o
   1   7   9       25.19       30.81      2.59 o
   2   7   9        2.29        3.55      1.41 o
   3   7   9       28.20       27.85      2.07 o
   4   7   9        1.58        1.21      0.86 o
  -3   8   9        1.09        0.28      0.82 o
  -2   8   9       26.93       26.07      2.09 o
  -1   8   9       14.33       16.57      1.65 o
   0   8   9       34.28       31.75      2.06 o
   1   8   9        8.83        8.01      1.20 o
   2   8   9        2.91        3.58      0.84 o
 -10   0  10        7.27        9.09      1.41 o
  -9   0  10        1.75        0.47      1.75 o
  -8   0  10       52.21       53.50      3.28 o
  -7   0  10       41.92       41.56      3.07 o
  -6   0  10      179.70      150.32      5.32 o
  -5   0  10      336.16      371.51      9.64 o
  -4   0  10      131.63      115.18      3.92 o
  -3   0  10       18.56       24.99      1.68 o
  -2   0  10     1249.72     1198.23     17.38 o
  -1   0  10     1846.25     1923.59     24.73 o
   0   0  10      352.82      444.91      6.25 o
   1   0  10     1228.00     1335.53     19.33 o
   2   0  10     1115.90     1108.68     17.68 o
   3   0  10     1140.85     1184.89     19.57 o
   4   0  10       37.65       38.30      2.88 o
   5   0  10     1249.93     1300.60     22.94 o
   6   0  10       10.16       12.00      1.62 o
   7   0  10       98.21       92.12      4.17 o
   8   0  10        7.91        8.67      1.28 o
 -10   1  10       28.32       26.16      1.76 o
  -9   1  10        7.25        4.90      1.47 o
  -8   1  10        2.03        3.42      1.26 o
  -7   1  10       20.00       20.11      2.34 o
  -6   1  10        3.22        2.14      1.29 o
  -5   1  10        8.62        4.96      1.09 o
  -4   1  10      125.78      121.05      4.04 o
  -3   1  10     1975.66     2138.03     28.12 o
  -2   1  10       50.69       38.78      1.96 o
  -1   1  10       55.65       46.80      2.11 o
   0   1  10      973.18     1113.79     11.77 o
   1   1  10      407.97      422.34      9.09 o
   2   1  10       56.52       54.13      2.65 o
   3   1  10       63.62       59.11      3.15 o
   4   1  10      141.42      109.50      4.50 o
   5   1  10      864.91      851.34     17.56 o
   6   1  10        9.24       13.43      1.76 o
   7   1  10       64.75       63.75      3.49 o
   8   1  10      128.41      144.61      4.52 o
 -10   2  10        1.54        0.26      0.75 o
  -9   2  10       38.47       36.79      2.73 o
  -8   2  10      103.76      106.97      4.63 o
  -7   2  10       80.12       74.62      4.06 o
  -6   2  10       27.27       22.36      2.23 o
  -5   2  10       30.72       40.36      2.75 o
  -4   2  10        1.96        2.12      0.70 o
  -3   2  10        2.06        0.35      1.07 o
  -2   2  10      340.25      376.28      8.63 o
  -1   2  10      121.64      129.78      3.96 o
   0   2  10       71.08       74.08      2.97 o
   1   2  10       23.57       34.74      2.06 o
   2   2  10       29.78       21.62      1.94 o
   3   2  10        8.57        6.41      1.22 o
   4   2  10      219.32      213.07      6.52 o
   5   2  10       25.12       24.06      2.55 o
   6   2  10      104.52      106.08      4.68 o
   7   2  10        0.37       -0.23      1.23 o
   8   2  10        0.25        0.81      0.72 o
  -9   3  10       65.61       64.07      3.12 o
  -8   3  10        1.21        0.25      1.72 o
  -7   3  10       47.04       46.88      3.22 o
  -6   3  10        3.63        3.43      1.10 o
  -5   3  10      200.90      207.68      6.32 o
  -4   3  10      223.33      224.59      6.31 o
  -3   3  10      815.94      894.05     16.28 o
  -2   3  10      403.43      439.02     10.18 o
  -1   3  10     1102.47     1174.95     18.87 o
   0   3  10      163.54      190.99     19.75 o
   1   3  10      283.43      292.68      8.25 o
   2   3  10      300.32      329.35      9.21 o
   3   3  10      332.59      348.48     10.03 o
   4   3  10      651.28      647.46     14.92 o
   5   3  10      289.47      309.98      8.34 o
   6   3  10       27.32       34.04      2.68 o
   7   3  10      145.92      165.63      5.10 o
  -9   4  10        4.44        2.04      0.93 o
  -8   4  10       47.62       40.91      2.65 o
  -7   4  10       74.61       71.60      3.86 o
  -6   4  10      652.57      636.94     14.96 o
  -5   4  10        7.30       10.30      1.63 o
  -4   4  10      593.19      598.55     13.90 o
  -3   4  10      366.11      376.49     10.27 o
  -2   4  10        8.29        9.63      1.33 o
  -1   4  10       85.70       97.34      4.04 o
   0   4  10       63.47       87.89      3.47 o
   1   4  10      531.75      553.55     12.79 o
   2   4  10       72.27       68.55      3.79 o
   3   4  10      252.88      254.48      7.34 o
   4   4  10       67.94       74.94      4.04 o
   5   4  10        0.09        0.27      1.33 o
   6   4  10       34.77       32.47      2.44 o
   7   4  10        0.61        0.63      0.92 o
  -8   5  10       19.23       23.29      1.72 o
  -7   5  10       71.82       74.07      3.58 o
  -6   5  10       10.75       16.55      2.10 o
  -5   5  10       26.70       25.49      2.47 o
  -4   5  10        2.19        1.10      1.60 o
  -3   5  10      104.75      111.68      4.85 o
  -2   5  10       93.68       74.25      3.89 o
  -1   5  10      135.54      126.10      5.04 o
   0   5  10      201.93      227.03     14.36 o
   1   5  10        6.80        5.23      1.58 o
   2   5  10      115.45      116.75      4.91 o
   3   5  10      995.11      987.74     19.45 o
   4   5  10      172.92      184.58      6.15 o
   5   5  10      128.97      126.27      4.74 o
   6   5  10      211.30      208.85      6.58 o
  -7   6  10       65.33       68.27      2.91 o
  -6   6  10        1.06        2.04      0.97 o
  -5   6  10       36.64       36.30      2.68 o
  -4   6  10       90.36       85.38      4.15 o
  -3   6  10      168.04      188.00      6.25 o
  -2   6  10      195.33      193.18      6.37 o
  -1   6  10       18.79       20.16      2.22 o
   0   6  10     1062.20     1038.87     32.21 o
   1   6  10      502.99      483.36     12.66 o
   2   6  10        6.20        7.09      1.60 o
   3   6  10       42.67       42.08      2.82 o
   4   6  10       30.55       27.61      2.40 o
   5   6  10       42.86       43.92      2.49 o
  -5   7  10       12.23       10.46      1.56 o
  -4   7  10       98.49       99.75      4.00 o
  -3   7  10      114.99      117.90      4.52 o
  -2   7  10        7.96        8.29      1.57 o
  -1   7  10       22.06       20.70      2.10 o
   0   7  10       87.01       92.15      7.34 o
   1   7  10       47.65       41.64      2.86 o
   2   7  10       18.52       21.65      2.05 o
   3   7  10      421.21      429.07      9.97 o
   4   7  10       51.86       54.75      2.54 o
  -3   8  10       18.21       18.64      1.54 o
  -2   8  10       61.86       58.94      2.70 o
  -1   8  10       51.43       47.78      2.46 o
   0   8  10        2.38        1.35      1.20 o
   1   8  10        5.28        4.71      1.01 o
 -10   1  11        8.66       10.53      1.22 o
  -9   1  11        0.63        1.49      0.79 o
  -8   1  11       20.02       22.16      2.14 o
  -7   1  11        3.29        3.66      1.13 o
  -6   1  11        3.37        4.06      1.31 o
  -5   1  11       86.87       81.07      3.62 o
  -4   1  11       92.78       98.32      3.70 o
  -3   1  11      259.86      250.40      7.00 o
  -2   1  11      248.17      194.19    161.60 o
  -1   1  11       68.79       64.06      2.65 o
   0   1  11     3119.99     3243.04     37.97 o
   1   1  11       47.52       35.19      2.15 o
   2   1  11       75.96       83.88      3.48 o
   3   1  11     1137.24     1212.10     20.50 o
   4   1  11      352.73      362.85     10.37 o
   5   1  11      427.49      464.82     12.37 o
   6   1  11       63.53       65.65      3.72 o
   7   1  11       27.83       35.85      2.53 o
   8   1  11       35.09       48.08      2.42 o
 -10   2  11       13.67        9.84      1.25 o
  -9   2  11        8.77       10.22      1.53 o
  -8   2  11       26.37       25.28      2.31 o
  -7   2  11        3.99        1.93      2.05 o
  -6   2  11      111.66      106.12      4.63 o
  -5   2  11        5.56        4.27      1.13 o
  -4   2  11       48.12       80.91      3.59 o
  -3   2  11       22.85       25.38      2.04 o
  -2   2  11      508.30      538.39     11.13 o
  -1   2  11      203.04      229.51      6.67 o
   0   2  11      324.39      261.61    106.69 o
   1   2  11      253.47      267.69      7.64 o
   2   2  11      712.61      748.51     14.65 o
   3   2  11      770.09      775.30     15.70 o
   4   2  11      287.18      282.02      7.70 o
   5   2  11      411.07      452.97     12.36 o
   6   2  11        0.98        1.75      1.26 o
   7   2  11        5.01        5.90      1.33 o
   8   2  11        2.59        1.53      0.78 o
  -9   3  11        3.42        0.35      1.09 o
  -8   3  11        0.10        0.00      1.02 o
  -7   3  11      216.81      206.18      6.51 o
  -6   3  11      333.64      321.38     10.00 o
  -5   3  11       58.16       54.97      3.18 o
  -4   3  11      285.16      300.31      8.99 o
  -3   3  11        4.11        4.91      0.91 o
  -2   3  11        0.12       -0.20      1.10 o
  -1   3  11      403.07      370.59      9.42 o
   0   3  11      260.73      278.19      5.75 o
   1   3  11        0.82        0.58      0.68 o
   2   3  11       23.65       18.78      1.94 o
   3   3  11       18.98       20.02      2.34 o
   4   3  11        1.28       -1.10      1.70 o
   5   3  11      323.59      334.99     10.38 o
   6   3  11        3.18        3.90      0.89 o
   7   3  11      168.20      186.22      5.32 o
  -9   4  11        1.14        2.44      0.70 o
  -8   4  11        0.14        0.82      0.75 o
  -7   4  11        7.69       11.77      1.68 o
  -6   4  11       17.58       21.72      2.37 o
  -5   4  11       32.56       34.69      2.69 o
  -4   4  11       74.57       53.98      3.32 o
  -3   4  11       84.57      114.20      4.60 o
  -2   4  11        5.76        4.16      1.32 o
  -1   4  11      201.53      182.51      5.76 o
   0   4  11      674.77      636.68     45.01 o
   1   4  11      411.13      431.67     11.37 o
   2   4  11      311.12      294.63      7.96 o
   3   4  11       74.25       69.30      3.98 o
   4   4  11      233.03      227.09      7.05 o
   5   4  11      408.03      387.18     10.95 o
   6   4  11       27.36       26.45      2.34 o
   7   4  11       17.79       16.44      1.49 o
  -8   5  11        0.00        0.00      0.95 o
  -7   5  11        4.15        2.51      1.18 o
  -6   5  11        0.00        0.50      1.27 o
  -5   5  11       77.86       63.44      3.55 o
  -4   5  11      245.65      224.88      6.86 o
  -3   5  11      331.99      196.94    160.88 o
  -2   5  11      334.32      302.00      8.06 o
  -1   5  11       59.60       47.23      3.16 o
   0   5  11       54.68       41.19      2.76 o
   1   5  11      291.79      302.46      8.16 o
   2   5  11      252.76      252.52      7.43 o
   3   5  11      148.08      153.68      5.67 o
   4   5  11      150.94      168.32      5.77 o
   5   5  11      169.78      165.93      5.40 o
   6   5  11       51.63       42.41      2.42 o
  -7   6  11       35.10       38.94      2.26 o
  -6   6  11       14.55        1.81      0.86 o
  -5   6  11       15.16       14.04      1.86 o
  -4   6  11        2.07        4.24      1.57 o
  -3   6  11        0.00        5.68      1.46 o
  -2   6  11        2.57        2.35      1.10 o
  -1   6  11       17.20       18.52      2.32 o
   0   6  11        0.71        1.26      1.10 o
   1   6  11        0.00        0.00      1.47 o
   2   6  11       14.75       12.36      1.79 o
   3   6  11       21.66       16.29      2.05 o
   4   6  11       34.63       40.20      2.51 o
   5   6  11        6.04        5.18      0.97 o
  -5   7  11       23.25       26.99      1.94 o
  -4   7  11        1.05        0.75      1.10 o
  -3   7  11        9.95        9.44      1.80 o
  -2   7  11       74.02       68.71      3.49 o
  -1   7  11        8.68        7.28      1.49 o
   0   7  11       29.83       26.23      1.58 o
   1   7  11        0.37        0.43      1.32 o
   2   7  11      219.44      217.46      5.93 o
   3   7  11       35.46       38.96      2.36 o
  -2   8  11       28.98       29.76      1.87 o
  -1   8  11        1.93        4.45      1.00 o
   0   8  11        0.36        0.69      1.40 o
 -10   0  12       90.72       99.24      3.48 o
  -9   0  12       90.78       91.22      4.01 o
  -8   0  12        7.93        9.24      1.55 o
  -7   0  12        6.55        4.22      1.33 o
  -6   0  12       33.52       24.84      2.43 o
  -5   0  12       10.40       17.18      1.94 o
  -4   0  12      134.22      131.95      4.48 o
  -3   0  12      149.62      170.80      4.87 o
  -2   0  12      754.39      481.62    444.86 o
  -1   0  12       36.47       42.08      2.29 o
   0   0  12      113.56      114.17      2.67 o
   1   0  12      156.74      141.80      4.42 o
   2   0  12      244.28      297.33      8.44 o
   3   0  12       39.85       34.76      2.45 o
   4   0  12      365.36      366.22     10.62 o
   5   0  12      231.14      228.34      7.00 o
   6   0  12      200.62      188.68      6.29 o
   7   0  12       25.65       27.38      2.25 o
   8   0  12      154.54      169.67      5.36 o
 -10   1  12        0.22        0.68      0.87 o
  -9   1  12       90.99      100.97      4.20 o
  -8   1  12       49.58       44.18      3.07 o
  -7   1  12       10.45       12.87      1.79 o
  -6   1  12        2.25        1.30      1.40 o
  -5   1  12        0.44        1.17      1.26 o
  -4   1  12        2.62        2.74      0.97 o
  -3   1  12      106.32       93.40      3.56 o
  -2   1  12       15.49       16.97      1.60 o
  -1   1  12      832.99      809.80     14.16 o
   0   1  12      327.83      324.84      5.79 o
   1   1  12       98.57      126.79      4.24 o
   2   1  12        4.72       10.84      1.61 o
   3   1  12      160.87      151.84      5.27 o
   4   1  12     1029.53      974.89     18.91 o
   5   1  12      149.00      148.55      5.64 o
   6   1  12        2.19        4.01      1.34 o
   7   1  12       87.98       89.78      3.83 o
  -9   2  12        3.81        3.58      1.24 o
  -8   2  12       17.90       18.14      1.95 o
  -7   2  12       71.97       81.41      4.03 o
  -6   2  12       73.16       79.32      3.97 o
  -5   2  12        0.58        0.33      0.84 o
  -4   2  12        3.11        5.92      1.13 o
  -3   2  12       24.38       21.63      1.93 o
  -2   2  12      270.83      121.98    133.84 o
  -1   2  12        4.39        0.92      1.27 o
   0   2  12      155.08      173.20      3.57 o
   1   2  12      767.14      787.05     15.04 o
   2   2  12      199.39      180.12      5.60 o
   3   2  12       14.26       14.30      2.07 o
   4   2  12       23.21       23.31      2.34 o
   5   2  12      203.48      198.47      6.51 o
   6   2  12       51.72       53.05      3.29 o
   7   2  12       21.94       21.97      1.87 o
  -9   3  12        6.34        3.81      1.09 o
  -8   3  12        9.97        8.23      1.74 o
  -7   3  12      138.09      132.32      5.29 o
  -6   3  12       33.81       28.31      2.55 o
  -5   3  12        5.78        9.69      1.57 o
  -4   3  12        4.10       -0.49      1.67 o
  -3   3  12      201.28      181.06      5.57 o
  -2   3  12       72.98       51.36     41.03 o
  -1   3  12      304.23      295.61      8.57 o
   0   3  12       10.01       10.46      1.57 o
   1   3  12      241.64      287.26      8.79 o
   2   3  12      202.73      195.35      6.05 o
   3   3  12       11.83       18.45      2.07 o
   4   3  12      204.47      200.81      6.69 o
   5   3  12      363.24      397.98     11.29 o
   6   3  12      226.96      230.95      6.63 o
   7   3  12        2.48        5.25      1.04 o
  -8   4  12        1.44        0.78      0.84 o
  -7   4  12       14.10       11.29      1.95 o
  -6   4  12       61.02       59.65      3.48 o
  -5   4  12      174.89      184.67      6.16 o
  -4   4  12      356.73      328.77     10.18 o
  -3   4  12        0.28       -0.52      1.37 o
  -2   4  12      208.34      195.34      6.13 o
  -1   4  12       39.93       45.65      2.93 o
   0   4  12      234.53      228.96      4.75 o
   1   4  12        5.54        4.71      1.17 o
   2   4  12      181.47      174.38      6.07 o
   3   4  12       57.91       60.31      3.52 o
   4   4  12      637.50      649.11     15.05 o
   5   4  12       77.45       78.32      3.91 o
   6   4  12      128.91      134.52      4.56 o
  -8   5  12        2.75        2.82      0.75 o
  -7   5  12        0.12       -1.00      1.56 o
  -6   5  12        3.33        3.23      1.07 o
  -5   5  12       24.84       25.90      2.37 o
  -4   5  12       32.21       26.78      2.45 o
  -3   5  12       56.89       64.58      3.65 o
  -2   5  12        4.90        5.30      1.26 o
  -1   5  12       35.76       40.47      2.99 o
   0   5  12       72.06       71.07      4.66 o
   1   5  12      223.84      224.23      7.01 o
   2   5  12      449.19      470.16     12.52 o
   3   5  12        0.54       -0.27      1.28 o
   4   5  12      221.41      218.97      6.51 o
   5   5  12       30.54       30.52      2.33 o
   6   5  12        1.24        1.53      0.83 o
  -7   6  12        0.75        0.13      0.84 o
  -6   6  12       31.96       32.62      2.34 o
  -5   6  12       15.23       12.25      1.69 o
  -4   6  12      150.97      138.57      5.16 o
  -3   6  12        3.23        3.99      1.33 o
  -2   6  12      121.06      129.39      5.13 o
  -1   6  12       39.18       36.42      2.89 o
   0   6  12      303.70      280.29     10.62 o
   1   6  12        9.35        7.48      1.91 o
   2   6  12       13.13       10.81      1.84 o
   3   6  12      142.29      156.79      5.26 o
   4   6  12       51.31       50.45      2.69 o
  -5   7  12        4.99        8.12      1.14 o
  -4   7  12        0.05        0.88      0.95 o
  -3   7  12       11.05       11.64      1.61 o
  -2   7  12       32.19       35.54      2.44 o
  -1   7  12        2.58        3.57      1.06 o
   0   7  12        5.94        5.98      0.95 o
   1   7  12        6.49        8.19      1.50 o
   2   7  12      200.53      192.22      5.24 o
   3   7  12        0.07       -0.97      0.97 o
 -10   1  13       60.51       74.53      2.86 o
  -9   1  13        5.09        5.23      1.23 o
  -8   1  13       46.34       46.88      3.00 o
  -7   1  13        4.86        5.53      1.43 o
  -6   1  13        2.18        6.05      1.49 o
  -5   1  13      101.34       95.42      4.15 o
  -4   1  13       14.61       11.68      1.45 o
  -3   1  13        7.68       20.43      1.69 o
  -2   1  13       29.42       25.78      1.96 o
  -1   1  13      142.01      124.68      4.15 o
   0   1  13       96.59      126.59      3.02 o
   1   1  13        3.73        1.93      0.70 o
   2   1  13      225.01      239.20      6.60 o
   3   1  13      526.32      501.54     12.43 o
   4   1  13      138.74      139.55      5.34 o
   5   1  13      510.30      532.78     13.53 o
   6   1  13       26.11       21.90      2.15 o
   7   1  13       14.01       11.39      1.52 o
  -9   2  13       64.54       71.78      3.24 o
  -8   2  13        0.33        0.49      1.26 o
  -7   2  13        6.33        8.77      1.55 o
  -6   2  13       28.84       33.48      2.65 o
  -5   2  13       95.89      106.06      4.44 o
  -4   2  13        0.00        0.00      1.15 o
  -3   2  13       14.82       11.96      1.65 o
  -2   2  13       93.31       55.64     39.66 o
  -1   2  13       43.22       35.52      2.29 o
   0   2  13      677.77      635.24     21.73 o
   1   2  13      270.19      302.95      8.86 o
   2   2  13        0.16       -0.48      1.29 o
   3   2  13      301.10      302.03      9.43 o
   4   2  13      383.23      382.57     11.13 o
   5   2  13        1.09        1.63      1.88 o
   6   2  13       16.66       18.19      1.82 o
   7   2  13       34.30       36.44      2.22 o
  -9   3  13        1.39        3.24      1.03 o
  -8   3  13       10.09        9.69      1.54 o
  -7   3  13        2.83        3.34      1.07 o
  -6   3  13       60.34       52.51      3.25 o
  -5   3  13       86.99       77.77      4.00 o
  -4   3  13       72.96       79.05      3.85 o
  -3   3  13        0.03        0.64      0.75 o
  -2   3  13       74.21       67.48      3.38 o
  -1   3  13       58.70       47.05      2.85 o
   0   3  13      641.48      636.15     11.49 o
   1   3  13       32.51       36.93      2.62 o
   2   3  13      193.82      189.79      6.17 o
   3   3  13       13.07        8.27      1.77 o
   4   3  13      895.77      850.85     17.77 o
   5   3  13        7.25        7.17      1.67 o
   6   3  13      119.14      125.47      4.54 o
   7   3  13       51.69       53.82      2.52 o
  -8   4  13        0.17       -0.55      1.05 o
  -7   4  13        2.58        0.71      1.79 o
  -6   4  13       19.64       19.91      1.99 o
  -5   4  13        0.23       -0.18      0.99 o
  -4   4  13       19.05       15.86      2.17 o
  -3   4  13        4.27        3.37      1.58 o
  -2   4  13        6.82        6.77      1.50 o
  -1   4  13      202.23      186.31      6.00 o
   0   4  13      255.28      232.28     12.60 o
   1   4  13       86.31      101.29      4.48 o
   2   4  13       57.59       59.02      3.45 o
   3   4  13       80.40       77.12      3.91 o
   4   4  13       54.57       54.65      3.55 o
   5   4  13       81.41       88.58      3.97 o
   6   4  13        4.40        0.98      1.44 o
  -8   5  13        8.56        9.72      1.05 o
  -7   5  13       69.26       67.78      3.21 o
  -6   5  13       12.92       11.93      1.61 o
  -5   5  13        0.92        1.38      1.29 o
  -4   5  13        7.66        7.26      1.52 o
  -3   5  13      370.29      331.81     10.26 o
  -2   5  13      402.20      365.80     10.85 o
  -1   5  13       39.66       28.53      2.60 o
   0   5  13      132.74      124.90      7.04 o
   1   5  13       10.94       12.60      1.66 o
   2   5  13        2.43        3.27      1.33 o
   3   5  13       14.49       16.85      2.11 o
   4   5  13       62.66       63.12      3.41 o
   5   5  13      148.61      151.68      4.71 o
  -6   6  13       31.41       30.44      2.07 o
  -5   6  13       52.60       60.90      3.26 o
  -4   6  13        2.37        1.41      1.63 o
  -3   6  13       32.46       26.43      2.45 o
  -2   6  13       48.05       46.14      3.01 o
  -1   6  13       34.11       37.77      2.82 o
   0   6  13       61.39       55.63      4.04 o
   1   6  13        2.06        0.75      1.30 o
   2   6  13       58.58       68.42      3.53 o
   3   6  13       63.40       61.42      3.16 o
   4   6  13       12.87       12.10      1.47 o
  -5   7  13       16.27       16.19      1.59 o
  -4   7  13       38.78       41.78      2.35 o
  -3   7  13       13.90       13.41      1.62 o
  -2   7  13       24.90       27.71      2.12 o
  -1   7  13       30.70       23.11      2.04 o
   0   7  13        3.06        2.12      0.75 o
   1   7  13        5.25        4.55      1.11 o
   2   7  13       31.63       30.12      2.04 o
  -9   0  14        3.28        3.75      1.02 o
  -8   0  14       24.07       34.47      2.71 o
  -7   0  14        2.88       -1.10      1.41 o
  -6   0  14       18.83        7.92      1.55 o
  -5   0  14      357.57      369.47     10.37 o
  -4   0  14      480.62      521.54     12.11 o
  -3   0  14      196.35      215.71      6.00 o
  -2   0  14      242.73      201.78      5.62 o
  -1   0  14      277.77      291.86      8.18 o
   0   0  14       39.74       42.70      3.05 o
   1   0  14      330.13      356.87      9.63 o
   2   0  14        0.98        0.48      0.92 o
   3   0  14       40.27       38.01      2.79 o
   4   0  14      641.53      662.81     15.25 o
   5   0  14      149.62      139.91      5.43 o
   6   0  14        1.83        1.17      1.38 o
   7   0  14      179.33      178.79      5.09 o
  -9   1  14        8.56        7.01      1.23 o
  -8   1  14       28.55       25.93      2.33 o
  -7   1  14      123.19      126.54      5.22 o
  -6   1  14      269.80      232.83      6.99 o
  -5   1  14       34.47       31.50      2.40 o
  -4   1  14        1.88        0.93      1.47 o
  -3   1  14        1.04        0.72      0.77 o
  -2   1  14        4.44        8.31      1.38 o
  -1   1  14       45.41       54.71      2.90 o
   0   1  14       10.41       11.40      1.07 o
   1   1  14       48.71       38.02      2.50 o
   2   1  14        9.57        7.37      1.30 o
   3   1  14       38.28       34.69      2.80 o
   4   1  14      245.01      243.12      7.28 o
   5   1  14       20.89       18.50      2.13 o
   6   1  14        0.95       -1.14      1.60 o
   7   1  14       10.31       11.00      1.30 o
  -9   2  14        9.18       10.58      1.41 o
  -8   2  14      197.86      204.24      6.23 o
  -7   2  14       41.56       39.32      2.97 o
  -6   2  14       10.35       11.22      1.70 o
  -5   2  14       60.58       37.04     29.51 o
  -4   2  14       19.67       20.70      2.06 o
  -3   2  14        1.80        1.23      1.15 o
  -2   2  14       38.96       39.05      2.56 o
  -1   2  14      169.65      155.11      5.02 o
   0   2  14       30.95       28.48      1.55 o
   1   2  14       24.60       28.98      2.38 o
   2   2  14      165.26      175.82      5.88 o
   3   2  14        3.43        2.92      1.46 o
   4   2  14      178.05      159.78      5.96 o
   5   2  14        6.07        7.81      1.57 o
   6   2  14       52.70       57.01      3.17 o
   7   2  14       77.79       80.54      3.07 o
  -9   3  14       78.77       90.00      3.24 o
  -8   3  14       43.19       45.45      2.74 o
  -7   3  14       33.01       30.28      2.58 o
  -6   3  14        6.05        5.13      1.40 o
  -5   3  14      509.94      459.57     12.28 o
  -4   3  14       79.61       94.95      4.31 o
  -3   3  14       62.94       62.71      3.54 o
  -2   3  14       13.17       12.43      1.78 o
  -1   3  14       49.04       40.61      2.78 o
   0   3  14       21.43       16.71      1.39 o
   1   3  14       46.45       45.16      2.96 o
   2   3  14      159.18      165.04      5.84 o
   3   3  14        7.81        8.75      1.82 o
   4   3  14      113.68      109.06      4.89 o
   5   3  14        7.19        5.60      1.56 o
   6   3  14       11.53        7.65      1.45 o
  -8   4  14        0.45       -1.02      1.02 o
  -7   4  14      212.35      217.82      6.33 o
  -6   4  14       47.61       44.87      3.10 o
  -5   4  14       54.12       57.28      3.47 o
  -4   4  14      232.39      211.76      6.76 o
  -3   4  14      101.13       86.45      4.27 o
  -2   4  14      284.52      277.80      7.64 o
  -1   4  14       56.18       43.03      3.07 o
   0   4  14      128.26      113.41      3.38 o
   1   4  14        1.09        1.11      1.11 o
   2   4  14      114.37      104.72      4.69 o
   3   4  14        0.01        0.54      1.39 o
   4   4  14       36.87       38.67      2.86 o
   5   4  14        0.55        0.00      1.40 o
   6   4  14       17.98       15.94      1.57 o
  -7   5  14       20.00       23.24      1.99 o
  -6   5  14        6.69        7.05      1.20 o
  -5   5  14       74.29       78.38      3.99 o
  -4   5  14       87.92       90.36      4.27 o
  -3   5  14      169.59      107.45     78.94 o
  -2   5  14      318.55      310.09      8.30 o
  -1   5  14       57.65       48.76      3.35 o
   0   5  14       27.36       32.64      3.25 o
   1   5  14       38.01       44.16      2.98 o
   2   5  14        0.88       -1.05      1.49 o
   3   5  14        6.89        5.28      1.14 o
   4   5  14       29.30       31.39      2.20 o
   5   5  14       79.93       83.67      3.24 o
  -6   6  14       14.76       13.11      1.45 o
  -5   6  14       51.33       35.93     26.33 o
  -4   6  14        0.42       -1.11      1.56 o
  -3   6  14        0.03        0.80      0.94 o
  -2   6  14       30.73       31.35      2.50 o
  -1   6  14        1.38        0.25      1.09 o
   0   6  14        0.31       -0.73      0.95 o
   1   6  14       27.21       27.40      2.38 o
   2   6  14       90.04       94.40      4.07 o
   3   6  14       11.40        9.50      1.44 o
   4   6  14        0.36       -0.65      1.06 o
  -4   7  14        0.00       -1.14      1.14 o
  -3   7  14       56.48       54.56      2.73 o
  -2   7  14        2.15        1.54      0.83 o
  -1   7  14       16.04       20.23      1.82 o
   0   7  14       38.29       41.49      3.86 o
   1   7  14       31.68       34.56      2.15 o
   2   7  14        5.66        7.41      1.06 o
  -9   1  15        9.48        4.84      1.10 o
  -8   1  15       15.42       14.79      2.03 o
  -7   1  15       44.90       50.72      3.20 o
  -6   1  15      722.40      735.28     16.21 o
  -5   1  15      107.83      104.47      4.57 o
  -4   1  15       31.96       29.69      2.43 o
  -3   1  15       27.06       28.17      2.30 o
  -2   1  15      536.72      516.13     11.97 o
  -1   1  15      266.25      249.35      6.61 o
   0   1  15      281.30      278.90      8.53 o
   1   1  15      112.08      124.62      4.73 o
   2   1  15        0.00        0.52      0.98 o
   3   1  15       36.23       36.57      2.80 o
   4   1  15       93.96       91.95      4.44 o
   5   1  15        2.26        3.42      1.06 o
   6   1  15       15.22       14.48      1.67 o
   7   1  15        7.50        5.84      1.05 o
  -9   2  15       10.48       12.23      1.50 o
  -8   2  15        3.89        8.92      1.48 o
  -7   2  15      150.39      137.11      5.36 o
  -6   2  15       39.25       29.32      2.55 o
  -5   2  15        1.51        0.36      1.02 o
  -4   2  15        6.16        5.32      1.47 o
  -3   2  15     1167.15      651.18    569.44 o
  -2   2  15        1.73        0.47      1.06 o
  -1   2  15       13.70       11.95      1.71 o
   0   2  15        6.93        9.39      1.09 o
   1   2  15      116.63      122.39      4.91 o
   2   2  15      124.48      141.28      5.32 o
   3   2  15       24.59       21.20      2.38 o
   4   2  15        5.59        6.94      1.37 o
   5   2  15        2.03        1.46      1.02 o
   6   2  15       66.02       69.18      3.21 o
  -9   3  15       74.32       77.81      3.03 o
  -8   3  15       43.47       47.24      2.73 o
  -7   3  15        1.68        3.46      1.03 o
  -6   3  15        6.96        6.33      1.46 o
  -5   3  15        7.89        4.98      1.53 o
  -4   3  15       60.44       48.28      3.12 o
  -3   3  15      399.94      372.44     10.72 o
  -2   3  15       36.08       32.28      2.66 o
  -1   3  15      249.00      228.54      6.79 o
   0   3  15       58.66       52.82      2.31 o
   1   3  15      177.70      150.09      5.58 o
   2   3  15      208.86      200.79      6.51 o
   3   3  15        0.82       -1.11      1.71 o
   4   3  15        1.45       -1.30      1.58 o
   5   3  15       49.85       52.89      3.11 o
   6   3  15       37.47       40.14      2.26 o
  -8   4  15        2.06        0.62      0.90 o
  -7   4  15        0.62        2.13      1.01 o
  -6   4  15        0.79        0.25      1.39 o
  -5   4  15       15.54       16.74      2.00 o
  -4   4  15        7.94       11.42      1.77 o
  -3   4  15       25.23       21.16      2.40 o
  -2   4  15       93.74       94.57      4.47 o
  -1   4  15        2.36        2.38      1.11 o
   0   4  15       15.13       13.64      1.73 o
   1   4  15        2.88        1.86      0.99 o
   2   4  15        0.40        3.13      0.88 o
   3   4  15       78.86       73.91      3.93 o
   4   4  15        0.01        1.07      0.76 o
   5   4  15       50.42       49.81      2.69 o
  -7   5  15      146.59      149.46      4.42 o
  -6   5  15        1.76        2.34      0.74 o
  -5   5  15        0.29       -1.47      1.47 o
  -4   5  15       82.44       55.29     39.29 o
  -3   5  15       86.66       52.16     36.68 o
  -2   5  15        0.00        0.00      1.17 o
  -1   5  15      197.78      193.65      6.34 o
   0   5  15      220.09      203.57      6.13 o
   1   5  15       41.74       38.04      2.89 o
   2   5  15       16.07       20.46      2.18 o
   3   5  15        0.01       -0.88      1.13 o
   4   5  15       21.73       27.38      1.97 o
  -6   6  15       28.57       31.62      1.94 o
  -5   6  15       14.48       16.46      1.75 o
  -4   6  15      106.04      105.88      4.27 o
  -3   6  15      247.99      279.83      8.60 o
  -2   6  15        0.00       -1.28      1.28 o
  -1   6  15        3.13        2.34      1.24 o
   0   6  15       56.81       59.39      3.47 o
   1   6  15        4.93        4.48      1.07 o
   2   6  15        0.46        1.40      0.61 o
   3   6  15        0.05       -0.31      1.10 o
  -4   7  15       98.99       96.68      3.30 o
  -3   7  15       87.35       89.84      3.36 o
  -2   7  15       33.68       38.18      2.21 o
  -1   7  15       29.95       31.78      2.00 o
   0   7  15        9.65       10.23      0.90 o
   1   7  15       37.20       34.48      2.02 o
  -9   0  16       77.67       91.54      3.62 o
  -8   0  16        7.18        9.36      1.48 o
  -7   0  16      832.60      786.88     16.84 o
  -6   0  16        2.29        6.27      1.73 o
  -5   0  16      258.30      275.21      7.71 o
  -4   0  16     1058.59      964.19     18.46 o
  -3   0  16     2066.92     1046.18   1017.11 o
  -2   0  16      121.70       71.91     59.34 o
  -1   0  16      121.74      113.78      4.43 o
   0   0  16       12.60        9.92      1.09 o
   1   0  16      201.63      170.87      5.75 o
   2   0  16       26.05       25.75      2.46 o
   3   0  16      110.75      108.65      4.83 o
   4   0  16       96.70      101.27      4.57 o
   5   0  16       86.83       89.47      4.18 o
   6   0  16       66.72       65.58      3.13 o
  -9   1  16       95.63      108.59      3.90 o
  -8   1  16        0.07       -0.46      1.21 o
  -7   1  16       11.87       13.81      2.08 o
  -6   1  16       11.09        9.96      1.69 o
  -5   1  16       49.22       50.00      3.26 o
  -4   1  16       28.81       29.07      2.58 o
  -3   1  16      291.66      287.99      8.98 o
  -2   1  16     1347.99     1304.34     22.01 o
  -1   1  16       23.48       19.86      1.87 o
   0   1  16      123.94      119.26      5.24 o
   1   1  16       40.20       45.10      2.86 o
   2   1  16        6.23        7.26      1.31 o
   3   1  16       29.72       27.42      2.62 o
   4   1  16        0.38        1.27      1.01 o
   5   1  16        3.78        4.44      1.21 o
   6   1  16       64.82       71.42      3.23 o
  -9   2  16      236.26      279.11      7.26 o
  -8   2  16      334.33      346.74      9.60 o
  -7   2  16        1.84        0.77      1.83 o
  -6   2  16      150.05      158.24      5.79 o
  -5   2  16       72.69       43.33     33.81 o
  -4   2  16       87.29       83.50      4.06 o
  -3   2  16       84.69       83.12      4.00 o
  -2   2  16      141.84      130.19      5.07 o
  -1   2  16        2.49        1.01      1.46 o
   0   2  16      346.92      353.16      7.26 o
   1   2  16      110.49       98.48      4.49 o
   2   2  16      120.91      116.22      4.93 o
   3   2  16      100.32      105.03      4.74 o
   4   2  16       59.78       62.05      3.46 o
   5   2  16        0.34        2.23      0.93 o
   6   2  16       52.48       50.95      2.57 o
  -8   3  16        2.04        3.30      1.14 o
  -7   3  16       30.84       32.42      2.55 o
  -6   3  16      626.66      596.85     14.15 o
  -5   3  16       28.09       25.01      2.51 o
  -4   3  16        1.06       -0.28      1.32 o
  -3   3  16      697.91      633.06     14.75 o
  -2   3  16       42.57       43.72      3.09 o
  -1   3  16      105.27      119.11      4.84 o
   0   3  16        9.79        5.90      1.06 o
   1   3  16        9.75        9.27      1.66 o
   2   3  16       82.95       74.71      3.94 o
   3   3  16       18.69       21.27      2.11 o
   4   3  16      127.47      137.94      5.08 o
   5   3  16      130.20      121.35      4.40 o
   6   3  16        6.66        8.16      1.04 o
  -8   4  16       36.65       36.22      2.06 o
  -7   4  16        5.55        7.88      1.41 o
  -6   4  16       44.12       39.86      2.66 o
  -5   4  16      251.65      241.97      7.24 o
  -4   4  16      131.66      120.35      5.00 o
  -3   4  16      762.53      468.41    382.50 o
  -2   4  16      552.95      537.63     13.55 o
  -1   4  16      279.20      266.92      7.62 o
   0   4  16       33.72       32.85      1.91 o
   1   4  16      157.73      156.45      5.71 o
   2   4  16       94.83       85.46      4.25 o
   3   4  16        0.20       -1.47      1.47 o
   4   4  16       37.83       38.12      2.58 o
   5   4  16        0.03       -0.15      0.95 o
  -7   5  16       92.83      100.48      3.48 o
  -6   5  16       44.94       49.04      2.80 o
  -5   5  16        0.32        0.67      1.03 o
  -4   5  16      184.37      181.13      5.97 o
  -3   5  16       16.77       18.94      2.09 o
  -2   5  16       17.94       14.40      2.01 o
  -1   5  16        4.98        3.52      1.63 o
   0   5  16        0.79        1.41      0.99 o
   1   5  16      267.05      263.95      7.32 o
   2   5  16       61.53       61.20      3.42 o
   3   5  16        4.37        6.19      1.11 o
   4   5  16        0.37        0.60      0.84 o
  -5   6  16      109.03      119.95      4.00 o
  -4   6  16       83.32       72.07      3.35 o
  -3   6  16        3.96       -0.62      1.29 o
  -2   6  16        0.14        0.21      0.94 o
  -1   6  16      128.98      115.39      4.49 o
   0   6  16       56.76       58.62      2.22 o
   1   6  16       82.12       90.49      3.79 o
   2   6  16        6.40       10.19      1.31 o
   3   6  16      113.91      121.49      3.72 o
  -3   7  16       89.19      100.95      3.36 o
  -2   7  16       12.00       12.23      1.33 o
  -1   7  16       23.16       26.89      1.87 o
   0   7  16        0.61        0.15      0.86 o
  -9   1  17      149.41      166.95      4.60 o
  -8   1  17        5.00        2.43      1.04 o
  -7   1  17      137.54      146.23      5.34 o
  -6   1  17        2.42        3.30      1.49 o
  -5   1  17      170.36      170.62      6.09 o
  -4   1  17      428.74      387.36     11.03 o
  -3   1  17        6.65        8.12      1.40 o
  -2   1  17       66.88       67.90      3.56 o
  -1   1  17        0.49        1.18      0.85 o
   0   1  17      298.22      291.47      5.52 o
   1   1  17       15.19       10.50      1.58 o
   2   1  17       14.25       23.99      2.44 o
   3   1  17       82.80       79.37      4.14 o
   4   1  17       11.27        8.08      1.73 o
   5   1  17        1.44       -0.43      1.35 o
   6   1  17        5.33        4.49      1.06 o
  -9   2  17        3.35        4.17      0.84 o
  -8   2  17       24.93       33.58      2.31 o
  -7   2  17       55.09       45.61      2.88 o
  -6   2  17      183.77      168.88      5.96 o
  -5   2  17       23.50       23.24      2.36 o
  -4   2  17      270.52      258.03      7.47 o
  -3   2  17     1330.34     1276.37     22.59 o
  -2   2  17      206.92      209.61      6.55 o
  -1   2  17       94.21       69.90      3.73 o
   0   2  17        2.82        1.70      0.85 o
   1   2  17      296.99      292.02      8.07 o
   2   2  17        7.21       13.25      1.99 o
   3   2  17       24.90       23.95      2.49 o
   4   2  17       47.77       58.16      3.43 o
   5   2  17        2.35        4.32      1.09 o
   6   2  17        9.43        9.45      1.18 o
  -8   3  17       23.98       19.65      1.95 o
  -7   3  17       68.46       62.75      3.36 o
  -6   3  17      131.34      123.74      4.89 o
  -5   3  17       65.53       55.23      3.50 o
  -4   3  17      197.41      178.11      6.07 o
  -3   3  17      375.79      363.38     10.91 o
  -2   3  17      905.12      843.65     17.52 o
  -1   3  17       12.15        8.60      1.67 o
   0   3  17      345.63      213.98    102.90 o
   1   3  17        6.81        8.40      1.41 o
   2   3  17      159.50      149.97      5.54 o
   3   3  17       54.21       50.87      3.27 o
   4   3  17        0.86        0.88      1.29 o
   5   3  17        4.92        7.37      1.05 o
  -7   4  17       24.03       25.40      2.11 o
  -6   4  17        0.41        1.34      1.12 o
  -5   4  17      167.88      171.30      5.80 o
  -4   4  17      405.14      380.32     10.91 o
  -3   4  17        9.93        6.00      1.64 o
  -2   4  17        5.42        2.93      1.46 o
  -1   4  17      521.15      508.82     13.09 o
   0   4  17       19.88       19.06      1.57 o
   1   4  17        0.06       -1.35      1.35 o
   2   4  17       17.26       12.85      1.70 o
   3   4  17       31.53       31.60      2.51 o
   4   4  17        0.91        0.18      1.00 o
  -6   5  17        5.63       11.31      1.38 o
  -5   5  17       48.69       43.11      2.63 o
  -4   5  17        3.68        3.38      1.45 o
  -3   5  17        3.48        4.24      1.29 o
  -2   5  17      274.95      278.27      7.55 o
  -1   5  17        1.67        0.50      1.55 o
   0   5  17       28.59       33.11      1.88 o
   1   5  17      169.74      171.12      5.71 o
   2   5  17        0.00        0.00      1.14 o
   3   5  17        8.21       13.10      1.38 o
  -5   6  17        3.70        0.00      0.95 o
  -4   6  17       33.52       39.48      2.38 o
  -3   6  17       73.01       77.76      3.43 o
  -2   6  17       41.20       34.01      2.35 o
  -1   6  17        6.28        9.72      1.41 o
   0   6  17        4.03        3.93      1.64 o
   1   6  17        6.32        5.19      0.95 o
   2   6  17        3.23        4.97      1.01 o
  -9   0  18        1.02        2.71      0.73 o
  -8   0  18       18.63       19.71      1.77 o
  -7   0  18      117.96      136.98      5.07 o
  -6   0  18      156.50      147.22      5.52 o
  -5   0  18      593.02      570.79     13.95 o
  -4   0  18      304.16      282.88      7.80 o
  -3   0  18      580.94      561.82     13.54 o
  -2   0  18     4035.15     3913.22     50.74 o
  -1   0  18       63.22       55.97      3.33 o
   0   0  18        1.48        1.63      0.91 o
   1   0  18      671.25      573.66     13.99 o
   2   0  18        4.96        4.11      1.35 o
   3   0  18      112.96      115.31      4.93 o
   4   0  18      114.11      120.22      4.74 o
   5   0  18        0.16       -1.03      1.03 o
  -9   1  18       17.77       15.14      1.50 o
  -8   1  18       40.78       38.00      2.42 o
  -7   1  18      185.05      183.14      5.98 o
  -6   1  18      389.17      401.56     11.22 o
  -5   1  18       16.75       14.38      2.17 o
  -4   1  18      297.56      301.74      8.16 o
  -3   1  18       64.00       66.67      3.69 o
  -2   1  18       35.45       34.80      2.83 o
  -1   1  18       15.93       24.54      2.28 o
   0   1  18      246.58      248.96     10.89 o
   1   1  18      448.78      427.94     11.88 o
   2   1  18      192.64      165.03      5.84 o
   3   1  18        9.01       10.74      1.76 o
   4   1  18       39.85       43.48      2.88 o
   5   1  18       44.35       43.00      2.53 o
  -8   2  18        9.11        9.14      1.33 o
  -7   2  18       94.71      112.23      4.42 o
  -6   2  18      149.03      161.64      5.73 o
  -5   2  18       10.88       12.43      2.02 o
  -4   2  18      139.66      126.14      5.17 o
  -3   2  18      121.01      119.02      4.84 o
  -2   2  18       95.07      101.65      4.59 o
  -1   2  18     1159.01     1040.30     19.91 o
   0   2  18      254.01      244.89      5.18 o
   1   2  18       32.84       25.98      2.49 o
   2   2  18      588.78      647.17     15.02 o
   3   2  18       18.76       14.66      2.04 o
   4   2  18       43.26       48.26      2.98 o
   5   2  18       80.09       96.95      3.70 o
  -8   3  18       89.52       92.33      3.43 o
  -7   3  18        5.75        4.98      1.41 o
  -6   3  18       35.38       29.55      2.37 o
  -5   3  18        2.44        6.14      1.28 o
  -4   3  18       83.52       79.58      4.04 o
  -3   3  18      323.60      278.60      7.83 o
  -2   3  18       49.60       53.30      3.52 o
  -1   3  18       81.99       77.82      4.10 o
   0   3  18        2.49        0.42      2.22 o
   1   3  18        0.10        1.47      0.94 o
   2   3  18        1.94        3.69      1.39 o
   3   3  18        2.00        2.85      0.87 o
   4   3  18       51.86       53.76      2.89 o
   5   3  18       24.60       30.22      1.92 o
  -7   4  18        6.83        2.85      1.02 o
  -6   4  18      179.61      198.90      5.73 o
  -5   4  18      244.59      255.60      7.00 o
  -4   4  18       81.52       82.26      4.00 o
  -3   4  18     1006.69      981.35     19.07 o
  -2   4  18       15.18       18.90      2.09 o
  -1   4  18        1.02       -0.53      1.07 o
   0   4  18      110.09      105.54      3.77 o
   1   4  18       33.29       27.20      2.98 o
   2   4  18        0.03        1.71      0.75 o
   3   4  18        2.67        2.65      0.82 o
   4   4  18        3.52        5.05      0.82 o
  -6   5  18      145.47      153.20      4.46 o
  -5   5  18       21.19       26.15      2.01 o
  -4   5  18       14.51       11.72      1.76 o
  -3   5  18       13.48       13.78      1.79 o
  -2   5  18      170.69      164.84      5.48 o
  -1   5  18       23.80       26.23      2.33 o
   0   5  18      143.46      117.50      5.70 o
   1   5  18        6.50        7.17      1.31 o
   2   5  18       20.57       15.04      1.80 o
   3   5  18        7.33        7.39      0.98 o
  -4   6  18      229.75      246.56      6.82 o
  -3   6  18        1.45        1.40      0.96 o
  -2   6  18       33.31       28.77      1.91 o
  -1   6  18      142.26      152.79      4.64 o
   0   6  18      189.39      199.23      9.43 o
   1   6  18        0.73        0.42      1.06 o
  -8   1  19        6.30        4.94      1.04 o
  -7   1  19      155.72      154.98      5.20 o
  -6   1  19        1.21        1.55      0.99 o
  -5   1  19      262.61      248.27      7.32 o
  -4   1  19      612.76      576.16     14.02 o
  -2   1  19      538.51      310.49    262.83 o
  -1   1  19        1.10        0.00      1.34 o
   0   1  19      258.69      233.12     12.47 o
   1   1  19      186.96      209.59      6.75 o
   2   1  19      214.58      192.89      6.37 o
   3   1  19        0.59        2.35      1.11 o
   4   1  19       41.15       46.62      2.68 o
   5   1  19       15.50       22.03      1.68 o
  -8   2  19        7.22        7.32      1.11 o
  -7   2  19       88.32       77.82      3.75 o
  -6   2  19       15.65       20.27      2.09 o
  -5   2  19       15.60       12.27      1.77 o
  -4   2  19       43.46       32.23     23.44 o
  -3   2  19      187.05      171.47      5.97 o
  -2   2  19     1179.36     1115.90     20.98 o
  -1   2  19        0.80        0.83      1.44 o
   0   2  19       14.49       13.87      1.40 o
   1   2  19      475.22      373.09     11.01 o
   2   2  19      124.87      115.15      4.89 o
   3   2  19       60.12       58.79      3.28 o
   4   2  19        3.17        6.09      1.38 o
   5   2  19        4.41        7.72      1.11 o
  -8   3  19        0.37        0.25      0.92 o
  -7   3  19       18.48       15.35      1.66 o
  -6   3  19      111.78      105.64      4.31 o
  -5   3  19        0.20        0.75      1.30 o
  -4   3  19      176.56      173.50      5.91 o
  -3   3  19       30.90       31.10      2.55 o
  -2   3  19      386.12      343.50     10.54 o
  -1   3  19      224.42      192.39      6.36 o
   0   3  19       39.35       46.73      4.07 o
   1   3  19       75.31       84.73      4.14 o
   2   3  19       33.76       40.03      2.68 o
   3   3  19        2.50        2.54      1.10 o
   4   3  19      217.93      247.36      7.11 o
  -7   4  19       22.01       22.44      1.73 o
  -6   4  19       56.99       56.15      2.87 o
  -5   4  19        2.25        3.03      1.20 o
  -4   4  19        3.86        9.85      1.58 o
  -3   4  19        0.48        3.34      1.18 o
  -2   4  19      203.71      206.51      6.34 o
  -1   4  19       28.18       29.41      2.57 o
   0   4  19       53.71       46.48      2.41 o
   1   4  19        0.68        0.71      1.35 o
   2   4  19       21.51       22.53      2.03 o
   3   4  19       42.65       48.40      2.55 o
  -6   5  19       10.63       10.26      1.16 o
  -5   5  19        0.00        0.49      0.84 o
  -4   5  19       14.56       18.55      1.83 o
  -3   5  19        0.88        0.62      1.28 o
  -2   5  19       49.43       42.87      2.71 o
  -1   5  19        0.27       -1.47      1.53 o
   0   5  19       94.19       99.33      2.84 o
   1   5  19       53.39       64.06      3.10 o
   2   5  19       29.68       40.24      2.32 o
  -3   6  19       39.45       34.24      2.16 o
  -2   6  19      208.37      239.07      6.65 o
  -1   6  19        1.63        1.22      0.87 o
   0   6  19        2.43        8.39      0.81 o
  -8   0  20       89.60       86.37      3.34 o
  -7   0  20       76.86       74.74      3.55 o
  -6   0  20        3.79        9.76      1.67 o
  -5   0  20      494.00      483.33     12.66 o
  -4   0  20       77.10       72.69      3.93 o
  -3   0  20     1043.41     1050.15     20.10 o
  -2   0  20      111.16      107.31      4.73 o
  -1   0  20        0.72        2.21      1.28 o
   0   0  20      429.89      397.88      8.02 o
   1   0  20        0.00        0.28      1.68 o
   2   0  20      155.26      157.83      5.56 o
   3   0  20      142.06      144.89      5.22 o
   4   0  20        0.41        0.19      1.22 o
  -8   1  20        7.46        9.00      1.22 o
  -7   1  20       21.27       26.69      2.22 o
  -6   1  20        8.34        8.29      1.62 o
  -5   1  20        1.88        1.59      1.01 o
  -4   1  20        0.82        0.18      1.19 o
  -3   1  20      260.76      268.69      7.63 o
  -2   1  20      212.95      207.38      6.65 o
  -1   1  20       56.74       63.93      3.72 o
   0   1  20      612.38      557.98     20.96 o
   1   1  20       39.96       35.71      2.80 o
   2   1  20      172.11      169.61      5.82 o
   3   1  20      336.79      347.93      9.74 o
   4   1  20      171.04      205.55      5.55 o
  -8   2  20        2.25        2.84      0.82 o
  -7   2  20        5.43        3.41      1.18 o
  -6   2  20        2.02        3.83      1.14 o
  -5   2  20        0.75        0.51      0.88 o
  -4   2  20       14.68        9.98      1.82 o
  -3   2  20        2.47        6.54      1.34 o
  -2   2  20      161.93      138.37      5.37 o
  -1   2  20      279.21      247.48      7.24 o
   0   2  20       61.54       52.79      2.43 o
   1   2  20      194.93      182.06      6.13 o
   2   2  20      233.54      239.59      6.91 o
   3   2  20        0.49        0.00      1.47 o
   4   2  20       48.89       48.08      2.63 o
  -7   3  20        0.10        1.58      0.66 o
  -6   3  20       11.02       17.27      1.83 o
  -5   3  20       20.36       26.84      2.29 o
  -4   3  20      174.54      166.80      5.69 o
  -3   3  20        1.59        8.68      1.55 o
  -2   3  20        1.28        1.32      1.42 o
  -1   3  20        4.34        0.26      1.46 o
   0   3  20       28.53       29.67      1.73 o
   1   3  20       94.70      102.92      4.39 o
   2   3  20       26.33       24.85      2.09 o
   3   3  20        3.57        2.30      0.95 o
   4   3  20       40.06       38.99      2.04 o
  -6   4  20        0.93        2.01      0.83 o
  -5   4  20        9.71       12.56      1.57 o
  -4   4  20       22.96       27.15      2.10 o
  -3   4  20       26.29       28.97      2.36 o
  -2   4  20      231.68      170.37    122.27 o
  -1   4  20       26.16       23.26      2.27 o
   0   4  20        0.72        1.05      0.67 o
   1   4  20       12.42        8.80      1.55 o
   2   4  20      151.43      183.63      5.22 o
   3   4  20        3.83        2.34      1.02 o
  -5   5  20        8.57        7.97      1.08 o
  -4   5  20        1.19        2.07      1.04 o
  -3   5  20       40.09       42.01      2.59 o
  -2   5  20      235.71      262.03      7.78 o
  -1   5  20       12.61       12.50      1.35 o
   0   5  20        5.38        6.17      0.86 o
   1   5  20        0.95        1.83      0.93 o
  -8   1  21       16.77       19.92      1.50 o
  -7   1  21       29.50       32.91      2.27 o
  -6   1  21        1.85        2.99      0.85 o
  -5   1  21        0.31        0.50      1.04 o
  -4   1  21        6.32        4.75      1.26 o
  -3   1  21       38.62       24.43     19.02 o
  -2   1  21       60.24       60.14      3.55 o
  -1   1  21        5.51        0.00      1.62 o
   0   1  21        2.63        4.51      0.77 o
   1   1  21        0.01        1.03      1.21 o
   2   1  21        2.74        0.47      1.76 o
   3   1  21       18.75       16.92      1.70 o
   4   1  21       48.04       60.75      2.76 o
  -7   2  21        6.65        7.26      1.21 o
  -6   2  21       25.85       30.10      2.20 o
  -5   2  21       39.49       46.88      2.87 o
  -4   2  21       88.12       86.24      4.04 o
  -3   2  21      128.01      133.63      5.10 o
  -2   2  21       18.10       18.18      2.09 o
  -1   2  21       32.73       35.07      2.61 o
   0   2  21      240.41      251.31     10.47 o
   1   2  21        5.03        2.95      1.06 o
   2   2  21       10.31       15.68      1.68 o
   3   2  21       44.79       56.09      2.83 o
   4   2  21        0.05        1.49      0.67 o
  -7   3  21        0.03       -0.90      0.90 o
  -6   3  21        0.27        0.53      1.02 o
  -5   3  21       33.28       36.25      2.44 o
  -4   3  21        0.77        0.46      0.89 o
  -3   3  21        1.27        1.14      0.90 o
  -2   3  21        1.07        2.64      1.12 o
  -1   3  21       34.61       30.83      2.47 o
   0   3  21        0.06       -1.08      1.08 o
   1   3  21      194.25      177.62      5.65 o
   2   3  21      148.39      149.94      4.74 o
   3   3  21       17.14       15.95      1.55 o
  -6   4  21        0.00        0.52      0.83 o
  -5   4  21        5.47        5.39      0.99 o
  -4   4  21       13.91       17.12      1.74 o
  -3   4  21       79.53       52.69     37.92 o
  -2   4  21       15.40       18.86      1.95 o
  -1   4  21       25.26       20.80      1.97 o
   0   4  21        4.01        7.09      0.89 o
   1   4  21        4.41        3.58      0.72 o
   2   4  21       38.79       41.88      2.25 o
  -4   5  21        7.62        6.90      1.05 o
  -3   5  21        2.58        2.82      0.91 o
  -2   5  21       36.11       39.56      2.39 o
  -1   5  21       37.34       37.54      2.29 o
   0   5  21       33.92       36.43      2.72 o
  -7   0  22        9.54       11.84      1.35 o
  -6   0  22        1.94        0.83      1.40 o
  -5   0  22       15.31       22.41      2.00 o
  -4   0  22       74.12       86.26      4.07 o
  -3   0  22       19.11       20.80      2.13 o
  -2   0  22        6.49        7.00      1.53 o
  -1   0  22       73.85       75.65      3.87 o
   0   0  22       35.04       37.07      1.94 o
   1   0  22       37.64       40.98      2.88 o
   2   0  22       15.28       15.55      1.68 o
   3   0  22       18.70       21.39      1.80 o
  -7   1  22        7.83       10.10      1.24 o
  -6   1  22       14.53        1.34      0.63 o
  -5   1  22        0.08        0.46      1.30 o
  -4   1  22       20.07       25.09      2.31 o
  -3   1  22       12.15       11.63      1.75 o
  -2   1  22        4.46        2.25      1.28 o
  -1   1  22        5.23        4.11      1.19 o
   0   1  22       34.18       40.92      2.15 o
   1   1  22        5.01        4.71      1.15 o
   2   1  22       58.77       66.71      3.31 o
   3   1  22       68.59       75.68      3.14 o
  -7   2  22       28.26       35.82      2.09 o
  -6   2  22        3.49        3.41      1.06 o
  -5   2  22        9.16        8.99      1.59 o
  -4   2  22        5.70        0.70      0.91 o
  -3   2  22        0.01       -0.98      1.10 o
  -2   2  22        0.95       -0.25      1.47 o
  -1   2  22       11.61        5.55      1.48 o
   0   2  22        0.88        0.68      1.10 o
   1   2  22       61.61       51.97      3.05 o
   2   2  22       66.03       63.87      3.12 o
   3   2  22        1.03        0.38      0.51 o
  -6   3  22        1.91        2.40      0.85 o
  -5   3  22       66.96       45.00     32.45 o
  -4   3  22        2.34        3.18      0.95 o
  -3   3  22       28.01       21.15      1.95 o
  -2   3  22        0.15        0.22      1.37 o
  -1   3  22       58.19       35.85     25.48 o
   0   3  22       34.70       31.42      2.40 o
   1   3  22        6.43        8.75      1.34 o
   2   3  22        9.41       11.84      1.45 o
  -5   4  22       32.89       42.50      2.18 o
  -4   4  22       15.25       16.45      1.48 o
  -3   4  22        0.13        1.79      0.75 o
  -2   4  22       37.89       39.67      2.36 o
  -1   4  22       11.91       13.90      1.62 o
   0   4  22        1.24        0.98      0.66 o
   1   4  22       27.07       22.03      1.67 o
  -2   5  22       12.11        8.87      1.17 o
  -7   1  23        0.92        2.82      0.77 o
  -6   1  23        2.70       -0.35      1.18 o
  -5   1  23       60.91       47.61     34.70 o
  -4   1  23       40.81       43.40      2.79 o
  -3   1  23        1.64        3.30      1.06 o
  -2   1  23        7.85       10.04      1.59 o
  -1   1  23        7.76        6.27      1.52 o
   0   1  23        4.11        5.41      0.94 o
   1   1  23        5.01        3.56      0.84 o
   2   1  23        0.02       -0.52      0.89 o
  -6   2  23       61.04       76.16      3.18 o
  -5   2  23        4.59        6.23      1.27 o
  -4   2  23       65.62       65.59      3.31 o
  -3   2  23       89.69       85.55      3.92 o
  -2   2  23        2.78       -1.57      1.57 o
  -1   2  23        8.99       12.89      1.64 o
   0   2  23        8.74       10.61      1.10 o
   1   2  23       23.28       19.23      1.73 o
   2   2  23       62.63       61.86      2.72 o
  -5   3  23        0.35        0.77      1.06 o
  -4   3  23       53.95       67.72      3.01 o
  -3   3  23       53.45       65.63      3.23 o
  -2   3  23        1.96        1.96      0.99 o
  -1   3  23       19.31       23.17      1.84 o
   0   3  23        0.41       -0.79      0.83 o
   1   3  23       13.99       16.30      1.67 o
  -4   4  23        1.41        2.56      0.74 o
  -3   4  23        4.82        3.34      0.89 o
  -2   4  23        2.73        1.62      0.98 o
  -1   4  23        0.48       -1.10      1.10 o
   0   4  23       10.59       14.49      0.92 o
  -6   0  24       20.85       19.75      1.57 o
  -5   0  24      179.44      127.99     98.34 o
  -4   0  24       12.48       13.29      1.54 o
  -3   0  24       97.51      102.30      4.23 o
  -2   0  24       22.08       22.51      1.99 o
  -1   0  24        5.18        1.27      1.37 o
   0   0  24       72.89       84.63      5.39 o
   1   0  24      146.17      156.67      4.73 o
   2   0  24        0.10        0.55      0.81 o
  -6   1  24       34.33       49.01      2.37 o
  -5   1  24        0.93        0.82      0.82 o
  -4   1  24        4.69        4.21      1.26 o
  -3   1  24        0.89        0.98      0.78 o
  -2   1  24       69.09       83.87      3.73 o
  -1   1  24       64.39       79.16      3.45 o
   0   1  24       22.64       28.47      2.11 o
   1   1  24       16.46       17.76      1.72 o
   2   1  24        0.11        0.66      0.84 o
  -5   2  24        3.89        4.47      0.96 o
  -4   2  24       15.85       14.19      1.68 o
  -3   2  24        0.13        0.38      0.98 o
  -2   2  24       37.43       45.02      2.56 o
  -1   2  24       10.71       11.19      1.41 o
   0   2  24       25.47       33.71      1.58 o
   1   2  24        5.11        9.89      1.22 o
  -4   3  24       11.37       12.37      1.34 o
  -3   3  24        7.21        8.73      1.10 o
  -2   3  24        5.61        6.74      1.08 o
  -1   3  24       18.84       17.33      1.77 o
   0   3  24        0.57        1.20      1.43 o
  -5   1  25        1.97        2.17      1.06 o
  -4   1  25       12.81        7.90      1.14 o
  -3   1  25       12.63       -0.88      0.99 o
  -2   1  25       14.62       24.03      1.99 o
  -1   1  25        3.46       -0.52      0.99 o
   0   1  25        0.62       -0.14      0.52 o
   1   1  25       12.85       13.33      1.30 o
  -4   2  25       19.47       27.56      1.89 o
  -3   2  25       57.35       73.84      3.10 o
  -2   2  25        9.88       11.83      1.49 o
  -1   2  25        0.66        0.15      0.85 o
   0   2  25       22.06       28.66      1.64 o
  -3   3  25        0.10        1.97      0.72 o
  -2   3  25       81.54       97.88      3.19 o
  -4   0  26       19.98       18.59      1.51 o
  -3   0  26        2.75        2.55      0.77 o
  -2   0  26       13.86        0.79      0.61 o
  -1   0  26      120.10      163.95      4.41 o
  -4   1  26        7.88        8.59      1.16 o
  -3   1  26        0.00        0.00      0.77 o
  -2   1  26        0.27        1.70      0.65 o
  -1   1  26       71.34       80.67      3.02 o
 
